# Supplementary material for: Integrative machine learning and transcriptomic analysis identifies key molecular targets in MNPN-associated oral squamous cell carcinoma pathogenesis
Source: Front Bioinform. 2025 Sep 25;5:1664576. doi: 10.3389/fbinf.2025.1664576 (PMC12508658; doi:10.3389/fbinf.2025.1664576)
Supplement: Supplementary file 1 [file Table1.xlsx]

## Sheet: Supplementary Table S1
Table S1. Target proteins of MNPN in ChEMBL database
First_UniProt	ChEMBL ID	Name	UniProt Accessions	Type	Organism	Compounds	Activities	Tax ID	Species Group Flag	Gene_Name
P48443	CHEMBL2363072	Retinoid X receptor gamma/retinoic acid receptor alpha	P48443|P10276	PROTEIN COMPLEX	Homo sapiens			9606	FALSE	RXRG
P11169	CHEMBL5215	Solute carrier family 2, facilitated glucose transporter member 3	P11169	SINGLE PROTEIN	Homo sapiens	460	465	9606	FALSE	SLC2A3
P58215	CHEMBL4105989	Lysyl oxidase homolog 3	P58215	SINGLE PROTEIN	Homo sapiens	29	44	9606	FALSE	LOXL3
Q96SW2	CHEMBL4296167	Cereblon/Aiolos	Q96SW2|Q9UKT9	PROTEIN-PROTEIN INTERACTION	Homo sapiens	113	207	9606	FALSE	CRBN
P49720	CHEMBL3308923	Proteasome subunit beta type-3	P49720	SINGLE PROTEIN	Homo sapiens	8	72	9606	FALSE	PSMB3
P21217	CHEMBL3269	Galactoside 3(4)-L-fucosyltransferase	P21217	SINGLE PROTEIN	Homo sapiens	5	5	9606	FALSE	FUT3
P19793	CHEMBL3430879	Retinoic acid receptor RXR-alpha/oxysterols receptor LXR-alpha	P19793|Q13133	PROTEIN COMPLEX	Homo sapiens	91	132	9606	FALSE	RXRA
P22310	CHEMBL4523985	UDP-glucuronosyltransferases (UGTs)	P22310|P16662|O75795|P36537|P54855|Q9BY64|P06133|O60656|Q9HAW8|P0DTE4|P22309|P19224|Q9HAW7|Q9HAW9|P35503|P35504|Q6UWM9|O75310|P0DTE5	PROTEIN FAMILY	Homo sapiens	30	68	9606	FALSE	UGT1A4
P30838	CHEMBL3578	Aldehyde dehydrogenase dimeric NADP-preferring	P30838	SINGLE PROTEIN	Homo sapiens	187	312	9606	FALSE	ALDH3A1
O43525	CHEMBL3883311	Voltage-gated potassium channel KCNQ3/KCNQ5	O43525|Q9NR82	PROTEIN COMPLEX	Homo sapiens	36	37	9606	FALSE	KCNQ3
Q8N543	CHEMBL4523398	Prolyl 3-hydroxylase OGFOD1	Q8N543	SINGLE PROTEIN	Homo sapiens	5	5	9606	FALSE	OGFOD1
Q8TCT9	CHEMBL4523407	Minor histocompatibility antigen H13	Q8TCT9	SINGLE PROTEIN	Homo sapiens	2	4	9606	FALSE	HM13
Q71U36	CHEMBL3661	Tubulin alpha-3 chain	Q71U36	SINGLE PROTEIN	Homo sapiens	2	2	9606	FALSE	TUBA1A
Q16572	CHEMBL4767	Vesicular acetylcholine transporter	Q16572	SINGLE PROTEIN	Homo sapiens	242	269	9606	FALSE	SLC18A3
P40939	CHEMBL4295759	Trifunctional enzyme subunit alpha, mitochondrial	P40939	SINGLE PROTEIN	Homo sapiens	2	3	9606	FALSE	HADHA
P28472	CHEMBL4296057	Gamma-aminobutyric acid receptor subunit alpha-5/beta-3	P28472|P31644	PROTEIN COMPLEX	Homo sapiens	1	1	9606	FALSE	GABRB3
Q92794	CHEMBL3774298	Histone acetyltransferase KAT6A	Q92794	SINGLE PROTEIN	Homo sapiens	269	323	9606	FALSE	KAT6A
O75387	CHEMBL4148	L-type amino acid transporter 3	O75387	SINGLE PROTEIN	Homo sapiens	7	7	9606	FALSE	SLC43A1
P51398	CHEMBL4295776	28S ribosomal protein S29, mitochondrial	P51398	SINGLE PROTEIN	Homo sapiens	1	1	9606	FALSE	DAP3
Q9H7B4	CHEMBL2321643	Histone-lysine N-methyltransferase SMYD3	Q9H7B4	SINGLE PROTEIN	Homo sapiens	162	323	9606	FALSE	SMYD3
O95989	CHEMBL4295689	Diphosphoinositol polyphosphate phosphohydrolase 1	O95989	SINGLE PROTEIN	Homo sapiens	5	15	9606	FALSE	NUDT3
P37231	CHEMBL2111371	PPAR delta/gamma	P37231|Q03181	SELECTIVITY GROUP	Homo sapiens	113	120	9606	FALSE	PPARG
P35462	CHEMBL2097165	Dopamine receptors; D3 & D4	P35462|P21917	SELECTIVITY GROUP	Homo sapiens	270	312	9606	FALSE	DRD3
Q96LB2	CHEMBL5850	Mas-related G-protein coupled receptor member X1	Q96LB2	SINGLE PROTEIN	Homo sapiens	198	366	9606	FALSE	MRGPRX1
P46736	CHEMBL4105965	Lys-63-specific deubiquitinase BRCC36	P46736	SINGLE PROTEIN	Homo sapiens	1	1	9606	FALSE	BRCC3
O15264	CHEMBL3038503	p38 delta/gamma	O15264|P53778	PROTEIN FAMILY	Homo sapiens	17	17	9606	FALSE	MAPK13
O00303	CHEMBL2062352	Eukaryotic translation initiation factor 3 subunit F	O00303	SINGLE PROTEIN	Homo sapiens	1	3	9606	FALSE	EIF3F
O00626	CHEMBL4295649	C-C motif chemokine 22	O00626	SINGLE PROTEIN	Homo sapiens	1	1	9606	FALSE	CCL22
O00443	CHEMBL1075102	Phosphatidylinositol-4-phosphate 3-kinase C2 domain-containing subunit alpha	O00443	SINGLE PROTEIN	Homo sapiens	190	218	9606	FALSE	PIK3C2A
Q13347	CHEMBL4295814	Eukaryotic translation initiation factor 3 subunit I	Q13347	SINGLE PROTEIN	Homo sapiens	1	1	9606	FALSE	EIF3I
Q9UHA4	CHEMBL5465366	Ragulator complex protein LAMTOR3	Q9UHA4	SINGLE PROTEIN	Homo sapiens	1	1	9606	FALSE	LAMTOR3
Q13370	CHEMBL290	Phosphodiesterase 3B	Q13370	SINGLE PROTEIN	Homo sapiens	258	312	9606	FALSE	PDE3B
Q8NFM4	CHEMBL2097167	Adenylate cyclase	Q8NFM4|O60503|Q08828|P40145|O60266|O95622|O43306|Q08462|P51828	PROTEIN FAMILY	Homo sapiens	49	52	9606	FALSE	ADCY4
P46937	CHEMBL5465398	TEAD3-YAP1	P46937|Q99594	PROTEIN-PROTEIN INTERACTION	Homo sapiens	8	9	9606	FALSE	YAP1
P28340	CHEMBL2735	DNA polymerase delta subunit 1	P28340	SINGLE PROTEIN	Homo sapiens	24	26	9606	FALSE	POLD1
Q12874	CHEMBL5465304	Splicing factor 3A subunit 3	Q12874	SINGLE PROTEIN	Homo sapiens	1	1	9606	FALSE	SF3A3
Q86VQ6	CHEMBL3793	Thioredoxin reductase 3	Q86VQ6	SINGLE PROTEIN	Homo sapiens	1	1	9606	FALSE	TXNRD3
O15379	CHEMBL4630741	VHL/Histone deacetylase 3	O15379|P40337	PROTEIN-PROTEIN INTERACTION	Homo sapiens	33	81	9606	FALSE	HDAC3
P61956	CHEMBL3885639	Small ubiquitin-related modifier 2/3 (SUMO 2/3)	P61956|P55854	PROTEIN FAMILY	Homo sapiens	3	3	9606	FALSE	SUMO2
P27361	CHEMBL4523619	MAPK3/MAPK7	P27361|Q13164	PROTEIN FAMILY	Homo sapiens	1	1	9606	FALSE	MAPK3
P17342	CHEMBL2247	Atrial natriuretic peptide receptor C	P17342	SINGLE PROTEIN	Homo sapiens	115	139	9606	FALSE	NPR3
Q13698	CHEMBL3805	Voltage-gated L-type calcium channel alpha-1S subunit	Q13698	SINGLE PROTEIN	Homo sapiens	44	47	9606	FALSE	CACNA1S
P31513	CHEMBL3542432	Flavin-containing monooxygenase	P31513|Q99518|P31512|P49326|Q01740	PROTEIN FAMILY	Homo sapiens	1	1	9606	FALSE	FMO3
Q9H5I1	CHEMBL1795177	Histone-lysine N-methyltransferase SUV39H2	Q9H5I1	SINGLE PROTEIN	Homo sapiens	524	537	9606	FALSE	SUV39H2
Q9NX46	CHEMBL4295963	ADP-ribose glycohydrolase ARH3	Q9NX46	SINGLE PROTEIN	Homo sapiens	3	3	9606	FALSE	ADPRS
P17787	CHEMBL4804182	Neuronal acetylcholine receptor	P17787|P30926|P32297|P43681|Q15822|Q9UGM1|Q15825|P30532|P36544|Q9GZZ6|Q05901	PROTEIN COMPLEX GROUP	Homo sapiens	3	5	9606	FALSE	CHRNB2
Q15125	CHEMBL612409	Anti-estrogen binding site (AEBS)	Q15125|Q9UBM7	PROTEIN COMPLEX	Homo sapiens	68	124	9606	FALSE	EBP
Q5DX21	CHEMBL5291534	Immunoglobulin superfamily member 11	Q5DX21	SINGLE PROTEIN	Homo sapiens	1	1	9606	FALSE	IGSF11
Q00G26	CHEMBL3885501	1-acylglycerol-3-phosphate O-acyltransferase ABHD5/Perilipin-5	Q00G26|Q8WTS1	PROTEIN-PROTEIN INTERACTION	Homo sapiens	45	45	9606	FALSE	PLIN5
P04629	CHEMBL4523622	NTRK1/NTRK2	P04629|Q16620	PROTEIN FAMILY	Homo sapiens	5	5	9606	FALSE	NTRK1
P63165	CHEMBL2146296	Small ubiquitin-related modifier 1	P63165	SINGLE PROTEIN	Homo sapiens	325	633	9606	FALSE	SUMO1
Q9UL19	CHEMBL4630864	Phospholipase A and acyltransferase 4	Q9UL19	SINGLE PROTEIN	Homo sapiens	57	58	9606	FALSE	PLAAT4
Q13043	CHEMBL4523663	Serine/threonine-protein kinase 3/4	Q13043|Q13188	PROTEIN FAMILY	Homo sapiens	1	3	9606	FALSE	STK4
Q07817	CHEMBL3883288	Bcl-xL/Bcl-2-binding component 3	Q07817|Q9BXH1	PROTEIN-PROTEIN INTERACTION	Homo sapiens	27	27	9606	FALSE	BCL2L1
P21266	CHEMBL2242	Glutathione S-transferase Mu 3	P21266	SINGLE PROTEIN	Homo sapiens	2	2	9606	FALSE	GSTM3
Q00987	CHEMBL5465251	MDM2-HDAC3	Q00987|O15379	PROTEIN-PROTEIN INTERACTION	Homo sapiens	4	20	9606	FALSE	MDM2
Q9NTG7	CHEMBL4461	NAD-dependent deacetylase sirtuin 3	Q9NTG7	SINGLE PROTEIN	Homo sapiens	947	1365	9606	FALSE	SIRT3
P40763	CHEMBL4523691	Protein cereblon/STAT3	P40763|Q96SW2	PROTEIN-PROTEIN INTERACTION	Homo sapiens	30	98	9606	FALSE	STAT3
Q8TE23	CHEMBL3832642	T1R2/T1R3	Q8TE23|Q7RTX0	PROTEIN COMPLEX	Homo sapiens	179	282	9606	FALSE	TAS1R2
Q9UHF0	CHEMBL3707470	Tachykinin-3	Q9UHF0	SINGLE PROTEIN	Homo sapiens	6	6	9606	FALSE	TAC3
P53778	CHEMBL4674	MAP kinase p38 gamma	P53778	SINGLE PROTEIN	Homo sapiens	2010	2825	9606	FALSE	MAPK12
Q07002	CHEMBL5316	Serine/threonine-protein kinase PCTAIRE-3	Q07002	SINGLE PROTEIN	Homo sapiens	285	361	9606	FALSE	CDK18
P30307	CHEMBL2378	Dual specificity phosphatase Cdc25C	P30307	SINGLE PROTEIN	Homo sapiens	238	296	9606	FALSE	CDC25C
Q9ULK4	CHEMBL2111426	ETS-related transcription factor Elf-3/Vitamin D3 receptor-interacting protein (ESX/MED23)	Q9ULK4|P78545	PROTEIN-PROTEIN INTERACTION	Homo sapiens	8	14	9606	FALSE	MED23
Q99594	CHEMBL4523435	Transcriptional enhancer factor TEF-5	Q99594	SINGLE PROTEIN	Homo sapiens	39	86	9606	FALSE	TEAD3
P51812	CHEMBL3832633	Ribosomal protein S6 kinase	P51812|Q9UBS0|O75676|Q15349|O75582|P23443|Q9UK32|Q15418	PROTEIN FAMILY	Homo sapiens	83	128	9606	FALSE	RPS6KA3
P04629	CHEMBL3883331	Tropomyosin alpha-3 chain/High affinity nerve growth factor receptor	P04629|P06753	CHIMERIC PROTEIN	Homo sapiens	2	7	9606	FALSE	NTRK1
Q6PHR2	CHEMBL5047	Serine/threonine-protein kinase ULK3	Q6PHR2	SINGLE PROTEIN	Homo sapiens	675	957	9606	FALSE	ULK3
P52895	CHEMBL5847	Aldo-keto reductase family 1 member C2	P52895	SINGLE PROTEIN	Homo sapiens	669	778	9606	FALSE	AKR1C2
P98174	CHEMBL2862	Rho/Rac guanine nucleotide exchange factor	P98174	SINGLE PROTEIN	Homo sapiens	1	1	9606	FALSE	FGD1
P42224	CHEMBL4523693	Protein cereblon/STAT1	P42224|Q96SW2	PROTEIN-PROTEIN INTERACTION	Homo sapiens	4	10	9606	FALSE	STAT1
Q6P5Z2	CHEMBL3627581	Serine/threonine-protein kinase N3	Q6P5Z2	SINGLE PROTEIN	Homo sapiens	163	171	9606	FALSE	PKN3
Q8NA19	CHEMBL1287624	Lethal(3)malignant brain tumor-like protein 4	Q8NA19	SINGLE PROTEIN	Homo sapiens	99	125	9606	FALSE	L3MBTL4
Q8NCC3	CHEMBL4986	Lysosomal phospholipase A2	Q8NCC3	SINGLE PROTEIN	Homo sapiens	3	3	9606	FALSE	PLA2G15
P42338	CHEMBL3885615	Phosphatidylinositol 3-kinase regulatory subunit beta/Phosphatidylinositol 4,5-bisphosphate 3-kinase catalytic subunit beta isoform	P42338|O00459	PROTEIN COMPLEX	Homo sapiens	17	17	9606	FALSE	PIK3CB
Q92952	CHEMBL4524132	Calcium-activated potassium channel	Q92952|Q9UGI6|Q12791|O15554|Q9H2S1|A8MYU2	PROTEIN FAMILY	Homo sapiens	7	7	9606	FALSE	KCNN1
Q00526	CHEMBL4888443	Cyclin-dependent kinase 3/Cyclin-C	Q00526|P24863	PROTEIN COMPLEX	Homo sapiens	4	5	9606	FALSE	CDK3
Q9HA64	CHEMBL4295947	Ketosamine-3-kinase	Q9HA64	SINGLE PROTEIN	Homo sapiens	1	1	9606	FALSE	FN3KRP
Q13224	CHEMBL1904	Glutamate [NMDA] receptor subunit epsilon 2	Q13224	SINGLE PROTEIN	Homo sapiens	334	507	9606	FALSE	GRIN2B
Q9H2J7	CHEMBL3351189	Sodium-dependent neutral amino acid transporter B(0)AT2	Q9H2J7	SINGLE PROTEIN	Homo sapiens	39	42	9606	FALSE	SLC6A15
P24158	CHEMBL3900	Leukocyte proteinase 3	P24158	SINGLE PROTEIN	Homo sapiens	172	202	9606	FALSE	PRTN3
Q5NUL3	CHEMBL5339	G-protein coupled receptor 120	Q5NUL3	SINGLE PROTEIN	Homo sapiens	1161	3044	9606	FALSE	FFAR4
	CHEMBL614213	OVCAR-3		CELL-LINE	Homo sapiens	45552	48835	9606	FALSE
Q8NF37	CHEMBL4295903	Lysophosphatidylcholine acyltransferase 1	Q8NF37	SINGLE PROTEIN	Homo sapiens	1	1	9606	FALSE	LPCAT1
Q96BR1	CHEMBL5169074	VHL/SGK3	Q96BR1|P40337	PROTEIN-PROTEIN INTERACTION	Homo sapiens	2	3	9606	FALSE	SGK3
O15528	CHEMBL5993	25-hydroxyvitamin D-1 alpha hydroxylase, mitochondrial	O15528	SINGLE PROTEIN	Homo sapiens	11	12	9606	FALSE	CYP27B1
P98170	CHEMBL4888447	E3 ubiquitin-protein ligase XIAP/Receptor-interacting serine/threonine-protein kinase 2	P98170|O43353	PROTEIN-PROTEIN INTERACTION	Homo sapiens	21	23	9606	FALSE	XIAP
Q58A45	CHEMBL4105985	PAN2-PAN3 deadenylation complex subunit PAN3	Q58A45	SINGLE PROTEIN	Homo sapiens	14	25	9606	FALSE	PAN3
O15379	CHEMBL5483008	VHL/LSD1/HDAC3/RCOR1	O15379|O60341|P40337|Q9UKL0	PROTEIN-PROTEIN INTERACTION	Homo sapiens	1	1	9606	FALSE	HDAC3
Q9UGI6	CHEMBL3381	Small conductance calcium-activated potassium channel protein 3	Q9UGI6	SINGLE PROTEIN	Homo sapiens	84	152	9606	FALSE	KCNN3
Q9Y2P5	CHEMBL5196	Fatty acid transport protein 5	Q9Y2P5	SINGLE PROTEIN	Homo sapiens	42	42	9606	FALSE	SLC27A5
P35030	CHEMBL4551	Trypsin III	P35030	SINGLE PROTEIN	Homo sapiens	36	45	9606	FALSE	PRSS3
O00750	CHEMBL5554	Phosphatidylinositol-4-phosphate 3-kinase C2 domain-containing beta polypeptide	O00750	SINGLE PROTEIN	Homo sapiens	409	484	9606	FALSE	PIK3C2B
P37231	CHEMBL2111325	PPAR alpha/gamma	P37231|Q07869	SELECTIVITY GROUP	Homo sapiens	95	196	9606	FALSE	PPARG
	CHEMBL614146	SBC-3		CELL-LINE	Homo sapiens	22	23	9606	FALSE
Q01064	CHEMBL4425	Phosphodiesterase 1B	Q01064	SINGLE PROTEIN	Homo sapiens	170	179	9606	FALSE	PDE1B
Q9NY97	CHEMBL5465363	N-acetyllactosaminide beta-1,3-N-acetylglucosaminyltransferase 2	Q9NY97	SINGLE PROTEIN	Homo sapiens	42	42	9606	FALSE	B3GNT2
P06753	CHEMBL3804747	Tropomyosin alpha-3 chain	P06753	SINGLE PROTEIN	Homo sapiens	2	3	9606	FALSE	TPM3
P04035	CHEMBL5169065	VHL/HMGCR	P04035|P40337	PROTEIN-PROTEIN INTERACTION	Homo sapiens	3	5	9606	FALSE	HMGCR
P28472	CHEMBL3885578	Gamma-aminobutyric acid receptor subunit alpha-6/beta-3	P28472|Q16445	PROTEIN COMPLEX	Homo sapiens	3	3	9606	FALSE	GABRB3
P61077	CHEMBL4105911	Ubiquitin-conjugating enzyme E2 D3	P61077	SINGLE PROTEIN	Homo sapiens	71	121	9606	FALSE	UBE2D3
O60658	CHEMBL4640	Phosphodiesterase 8A	O60658	SINGLE PROTEIN	Homo sapiens	229	266	9606	FALSE	PDE8A
Q8IVH8	CHEMBL5432	Mitogen-activated protein kinase kinase kinase kinase 3	Q8IVH8	SINGLE PROTEIN	Homo sapiens	568	720	9606	FALSE	MAP4K3
Q96QK1	CHEMBL2216744	Vacuolar protein sorting-associated protein 35	Q96QK1	SINGLE PROTEIN	Homo sapiens	3	4	9606	FALSE	VPS35
P49761	CHEMBL4226	Dual specificity protein kinase CLK3	P49761	SINGLE PROTEIN	Homo sapiens	2167	3020	9606	FALSE	CLK3
Q9UQB9	CHEMBL4106141	Aurora-C/INCENP	Q9UQB9|Q9NQS7	PROTEIN COMPLEX	Homo sapiens	5	6	9606	FALSE	AURKC
Q8NCG5	CHEMBL2239	Carbohydrate (N-acetylglucosamine 6-O) sulfotransferase 4	Q8NCG5	SINGLE PROTEIN	Homo sapiens	2	4	9606	FALSE	CHST4
P17787	CHEMBL2109233	Neuronal acetylcholine receptor; alpha3/alpha6/beta2/beta3	P17787|P32297|Q15825|Q05901	PROTEIN COMPLEX	Homo sapiens	38	91	9606	FALSE	CHRNB2
P10636	CHEMBL4296124	Cullin-3/Microtubule-associated protein tau	P10636|Q13618	PROTEIN-PROTEIN INTERACTION	Homo sapiens	2	2	9606	FALSE	MAPT
O43924	CHEMBL5291689	VHL/PDE6D	O43924|P40337	PROTEIN-PROTEIN INTERACTION	Homo sapiens	1	1	9606	FALSE	PDE6D
Q9BZ95	CHEMBL5465523	VHL/NSD3	Q9BZ95|P40337	PROTEIN-PROTEIN INTERACTION	Homo sapiens	2	3	9606	FALSE	NSD3
O76074	CHEMBL2097161	Phosphodiesterase, PDE1/PDE5	O76074|P54750|Q01064|Q14123	PROTEIN FAMILY	Homo sapiens	93	107	9606	FALSE	PDE5A
Q07973	CHEMBL4521	Cytochrome P450 24A1	Q07973	SINGLE PROTEIN	Homo sapiens	99	166	9606	FALSE	CYP24A1
P18507	CHEMBL2094130	GABA-A receptor; alpha-2/beta-3/gamma-2	P18507|P28472|P47869	PROTEIN COMPLEX	Homo sapiens	624	949	9606	FALSE	GABRG2
O15229	CHEMBL2145	Kynurenine 3-monooxygenase	O15229	SINGLE PROTEIN	Homo sapiens	215	386	9606	FALSE	KMO
Q08493	CHEMBL291	Phosphodiesterase 4C	Q08493	SINGLE PROTEIN	Homo sapiens	220	259	9606	FALSE	PDE4C
Q02318	CHEMBL5992	Sterol 26-hydroxylase, mitochondrial	Q02318	SINGLE PROTEIN	Homo sapiens	8	9	9606	FALSE	CYP27A1
Q8TDU9	CHEMBL1628473	Relaxin-3 receptor 2	Q8TDU9	SINGLE PROTEIN	Homo sapiens	51	124	9606	FALSE	RXFP4
P18507	CHEMBL2111366	GABA A receptor alpha-4/beta-3/gamma-2	P18507|P28472|P48169	PROTEIN COMPLEX	Homo sapiens	90	109	9606	FALSE	GABRG2
Q99523	CHEMBL3091	Neurotensin receptor 3	Q99523	SINGLE PROTEIN	Homo sapiens	97	102	9606	FALSE	SORT1
	CHEMBL614010	KBM-3 cell line		CELL-LINE	Homo sapiens	3	3	9606	FALSE
Q9UBY5	CHEMBL3885601	Lysophosphatidic acid receptor 1/3	Q9UBY5|Q92633	PROTEIN FAMILY	Homo sapiens	1	1	9606	FALSE	LPAR3
O60493	CHEMBL5465275	Sorting nexin-3	O60493	SINGLE PROTEIN	Homo sapiens	1	1	9606	FALSE	SNX3
Q07820	CHEMBL3430887	Induced myeloid leukemia cell differentiation protein Mcl-1/Bcl-2-like protein 11	Q07820|O43521	PROTEIN-PROTEIN INTERACTION	Homo sapiens	94	104	9606	FALSE	MCL1
P0DPI2	CHEMBL5169114	Glutamine amidotransferase-like class 1 domain-containing protein 3, mitochondrial	P0DPI2	SINGLE PROTEIN	Homo sapiens	2	3	9606	FALSE	GATD3
Q9P1Z3	CHEMBL1795173	Potassium/sodium hyperpolarization-activated cyclic nucleotide-gated channel 3	Q9P1Z3	SINGLE PROTEIN	Homo sapiens	2	2	9606	FALSE	HCN3
Q13572	CHEMBL1938220	Inositol-tetrakisphosphate 1-kinase	Q13572	SINGLE PROTEIN	Homo sapiens	8	9	9606	FALSE	ITPK1
Q15375	CHEMBL4602	Ephrin type-A receptor 7	Q15375	SINGLE PROTEIN	Homo sapiens	707	1044	9606	FALSE	EPHA7
P28472	CHEMBL3885574	Gamma-aminobutyric acid receptor subunit alpha-3/beta-3	P28472|P34903	PROTEIN COMPLEX	Homo sapiens	2	2	9606	FALSE	GABRB3
P61289	CHEMBL4296023	Proteasome activator complex subunit 3	P61289	SINGLE PROTEIN	Homo sapiens	1	1	9606	FALSE	PSME3
Q7RTX0	CHEMBL3832641	T1R1/T1R3	Q7RTX0|Q7RTX1	PROTEIN COMPLEX	Homo sapiens	271	473	9606	FALSE	TAS1R3
P37058	CHEMBL4234	Estradiol 17-beta-dehydrogenase 3	P37058	SINGLE PROTEIN	Homo sapiens	377	821	9606	FALSE	HSD17B3
O00410	CHEMBL4295647	Importin-5	O00410	SINGLE PROTEIN	Homo sapiens	6	9	9606	FALSE	IPO5
P54289	CHEMBL3430901	Voltage-dependent N-type calcium channel subunit alpha-1B/Voltage-dependent calcium channel subunit alpha-2/delta-1/Voltage-dependent L-type calcium channel subunit beta-3	P54289|Q00975|P54284	PROTEIN COMPLEX	Homo sapiens	1	2	9606	FALSE	CACNA2D1
Q68CZ2	CHEMBL4295861	Tensin-3	Q68CZ2	SINGLE PROTEIN	Homo sapiens	1	1	9606	FALSE	TNS3
P32248	CHEMBL4594	C-C chemokine receptor type 7	P32248	SINGLE PROTEIN	Homo sapiens	85	90	9606	FALSE	CCR7
Q15125	CHEMBL4931	3-beta-hydroxysteroid-delta(8),delta(7)-isomerase	Q15125	SINGLE PROTEIN	Homo sapiens	108	120	9606	FALSE	EBP
Q5QJU3	CHEMBL2331067	Alkaline ceramidase 2	Q5QJU3	SINGLE PROTEIN	Homo sapiens	1	1	9606	FALSE	ACER2
Q8N130	CHEMBL4295900	Sodium-dependent phosphate transport protein 2C	Q8N130	SINGLE PROTEIN	Homo sapiens	12	12	9606	FALSE	SLC34A3
Q13547	CHEMBL3430896	Histone deacetylase 1/2/3/6	Q13547|O15379|Q9UBN7|Q92769	PROTEIN FAMILY	Homo sapiens	29	89	9606	FALSE	HDAC1
Q15393	CHEMBL1250378	Splicing factor 3B subunit 3	Q15393	SINGLE PROTEIN	Homo sapiens	16	79	9606	FALSE	SF3B3
P01137	CHEMBL3988637	Transforming growth factor beta	P01137|P61812|P10600	PROTEIN FAMILY	Homo sapiens	1	1	9606	FALSE	TGFB1
O76074	CHEMBL2363066	3',5'-cyclic phosphodiesterase	O76074|P27815|Q14432|Q13956|P18545|O00408|Q13946|P54750|O76083|P35913|Q08499|Q07343|O43924|P16499|Q13370|P51160|O95263|Q9Y233|Q01064|Q08493|Q14123|O60658|Q9NP56	PROTEIN FAMILY	Homo sapiens	17	17	9606	FALSE	PDE5A
O95907	CHEMBL3308921	Monocarboxylate transporter 3 (MCT 3)	O95907	SINGLE PROTEIN	Homo sapiens	1	1	9606	FALSE	SLC16A8
P20749	CHEMBL4523197	B-cell lymphoma 3 protein	P20749	SINGLE PROTEIN	Homo sapiens	10	20	9606	FALSE	BCL3
P31947	CHEMBL1909482	14-3-3 protein sigma	P31947	SINGLE PROTEIN	Homo sapiens	16	29	9606	FALSE	SFN
P00387	CHEMBL2146	NADH-cytochrome b5 reductase	P00387	SINGLE PROTEIN	Homo sapiens	51	93	9606	FALSE	CYB5R3
Q96SW2	CHEMBL4742303	Cereblon/E3 ubiquitin-protein ligase DTX3L	Q96SW2|Q8TDB6	PROTEIN-PROTEIN INTERACTION	Homo sapiens	1	1	9606	FALSE	CRBN
P23677	CHEMBL5164	Inositol-trisphosphate 3-kinase A	P23677	SINGLE PROTEIN	Homo sapiens	1	3	9606	FALSE	ITPKA
Q92570	CHEMBL1961792	Nuclear receptor subfamily 4 group A member 3	Q92570	SINGLE PROTEIN	Homo sapiens	36	83	9606	FALSE	NR4A3
Q9Y6K1	CHEMBL3137291	DNMT3A2/3L complex	Q9Y6K1|Q9UJW3	PROTEIN COMPLEX	Homo sapiens	60	102	9606	FALSE	DNMT3A
P51160	CHEMBL3977	Phosphodiesterase 6C	P51160	SINGLE PROTEIN	Homo sapiens	111	128	9606	FALSE	PDE6C
Q99714	CHEMBL4159	Endoplasmic reticulum-associated amyloid beta-peptide-binding protein	Q99714	SINGLE PROTEIN	Homo sapiens	15343	20754	9606	FALSE	HSD17B10
Q86UX6	CHEMBL5405	Serine/threonine-protein kinase 32C	Q86UX6	SINGLE PROTEIN	Homo sapiens	320	382	9606	FALSE	STK32C
P04437	CHEMBL3580506	T-cell receptor	P04437|P01848|P04435|P03979	PROTEIN COMPLEX	Homo sapiens	4	5	9606	FALSE	TRAV29DV5
Q14790	CHEMBL3776	Caspase-8	Q14790	SINGLE PROTEIN	Homo sapiens	849	1009	9606	FALSE	CASP8
P14618	CHEMBL1075189	Pyruvate kinase isozymes M1/M2	P14618	SINGLE PROTEIN	Homo sapiens	7145	14931	9606	FALSE	PKM
P48050	CHEMBL2146347	Inward rectifier potassium channel 4	P48050	SINGLE PROTEIN	Homo sapiens	7	7	9606	FALSE	KCNJ4
P46952	CHEMBL3108657	3-hydroxyanthranilate 3,4-dioxygenase	P46952	SINGLE PROTEIN	Homo sapiens	19	58	9606	FALSE	HAAO
Q96GD4	CHEMBL3430911	Serine/threonine-protein kinase Aurora	Q96GD4|Q9UQB9|O14965	PROTEIN FAMILY	Homo sapiens	2	2	9606	FALSE	AURKB
P46098	CHEMBL4296091	5-hydroxytryptamine receptor 3A/3C	P46098|Q8WXA8	PROTEIN COMPLEX	Homo sapiens	1	1	9606	FALSE	HTR3A
P39086	CHEMBL1918	Glutamate receptor ionotropic kainate 1	P39086	SINGLE PROTEIN	Homo sapiens	277	341	9606	FALSE	GRIK1
P28702	CHEMBL2363071	Retinoid receptor	P28702|P13631|P48443|P10826|P10276|P19793	PROTEIN FAMILY	Homo sapiens	1	1	9606	FALSE	RXRB
P45452	CHEMBL2111422	Matrix metalloproteinase (1 and 13)	P45452|P03956	SELECTIVITY GROUP	Homo sapiens	149	154	9606	FALSE	MMP13
Q12778	CHEMBL5169275	PAX3/FOXO1	Q12778|P23760	CHIMERIC PROTEIN	Homo sapiens	11	28	9606	FALSE	FOXO1
	CHEMBL612279	HSC-3		CELL-LINE	Homo sapiens	280	376	9606	FALSE
Q9H2X3	CHEMBL2176858	C-type lectin domain family 4 member M	Q9H2X3	SINGLE PROTEIN	Homo sapiens	82	115	9606	FALSE	CLEC4M
Q9NY33	CHEMBL4520	Dipeptidyl peptidase III	Q9NY33	SINGLE PROTEIN	Homo sapiens	18	18	9606	FALSE	DPP3
P0C264	CHEMBL5116	Putative uncharacterized serine/threonine-protein kinase SgK110	P0C264	SINGLE PROTEIN	Homo sapiens	236	251	9606	FALSE	SBK3
Q96PN8	CHEMBL3414416	Testis-specific serine/threonine-protein kinase 3	Q96PN8	SINGLE PROTEIN	Homo sapiens	169	178	9606	FALSE	TSSK3
Q9Y5X4	CHEMBL4374	Photoreceptor-specific nuclear receptor	Q9Y5X4	SINGLE PROTEIN	Homo sapiens	483	502	9606	FALSE	NR2E3
P10636	CHEMBL4296123	KEAP1/Cullin-3/Microtubule-associated protein tau	P10636|Q14145|Q13618	PROTEIN-PROTEIN INTERACTION	Homo sapiens	5	13	9606	FALSE	MAPT
P35503	CHEMBL3542435	UDP-glucuronosyltransferase 1-3	P35503	SINGLE PROTEIN	Homo sapiens	122	223	9606	FALSE	UGT1A3
P31939	CHEMBL3430882	GAR transformylase/AICAR transformylase	P31939|P22102	PROTEIN FAMILY	Homo sapiens	16	35	9606	FALSE	ATIC
	CHEMBL614133	MOVP-3		CELL-LINE	Homo sapiens	3	3	9606	FALSE
	CHEMBL2366371	BC-3		CELL-LINE	Homo sapiens	79	80	9606	FALSE
P28472	CHEMBL1847	GABA receptor beta-3 subunit	P28472	SINGLE PROTEIN	Homo sapiens	22	28	9606	FALSE	GABRB3
P54753	CHEMBL4901	Ephrin type-B receptor 3	P54753	SINGLE PROTEIN	Homo sapiens	1198	1925	9606	FALSE	EPHB3
P27815	CHEMBL2095153	Phosphodiesterase; PDE3 & PDE4	P27815|Q14432|Q08499|Q07343|Q13370|Q08493	SELECTIVITY GROUP	Homo sapiens	201	301	9606	FALSE	PDE4A
P13501	CHEMBL1275217	C-C motif chemokine 5	P13501	SINGLE PROTEIN	Homo sapiens	47	54	9606	FALSE	CCL5
O75884	CHEMBL1075121	Putative hydrolase RBBP9	O75884	SINGLE PROTEIN	Homo sapiens	26	66	9606	FALSE	RBBP9
Q96KQ7	CHEMBL6032	Histone-lysine N-methyltransferase, H3 lysine-9 specific 3	Q96KQ7	SINGLE PROTEIN	Homo sapiens	91188	93144	9606	FALSE	EHMT2
Q01860	CHEMBL3580526	POU domain, class 5, transcription factor 1	Q01860	SINGLE PROTEIN	Homo sapiens	28	69	9606	FALSE	POU5F1
Q8IYB8	CHEMBL3642	Suv3 helicase	Q8IYB8	SINGLE PROTEIN	Homo sapiens	23	33	9606	FALSE	SUPV3L1
Q99943	CHEMBL3583	1-acylglycerol-3-phosphate O-acyltransferase alpha	Q99943	SINGLE PROTEIN	Homo sapiens	63	63	9606	FALSE	AGPAT1
P48736	CHEMBL3885617	Phosphatidylinositol 4,5-bisphosphate 3-kinase catalytic subunit delta isoform/gamma isoform	P48736|O00329	PROTEIN FAMILY	Homo sapiens	13	16	9606	FALSE	PIK3CG
Q9UPY6	CHEMBL5169205	Actin-binding protein WASF3	Q9UPY6	SINGLE PROTEIN	Homo sapiens	2	9	9606	FALSE	WASF3
P52333	CHEMBL4802035	JAK2/JAK3	P52333|O60674	PROTEIN FAMILY	Homo sapiens	1	4	9606	FALSE	JAK3
P27448	CHEMBL5600	Serine/threonine-protein kinase c-TAK1	P27448	SINGLE PROTEIN	Homo sapiens	1915	2592	9606	FALSE	MARK3
Q13609	CHEMBL1649048	Deoxyribonuclease gamma	Q13609	SINGLE PROTEIN	Homo sapiens	3	11	9606	FALSE	DNASE1L3
P51684	CHEMBL4423	C-C chemokine receptor type 6	P51684	SINGLE PROTEIN	Homo sapiens	361	392	9606	FALSE	CCR6
P60484	CHEMBL4523606	Speckle-type POZ protein/PTEN	P60484|O43791	PROTEIN-PROTEIN INTERACTION	Homo sapiens	1	4	9606	FALSE	PTEN
Q8TDN7	CHEMBL3351194	Alkaline ceramidase 1	Q8TDN7	SINGLE PROTEIN	Homo sapiens	2	5	9606	FALSE	ACER1
	CHEMBL614208	NUGC-3		CELL-LINE	Homo sapiens	684	977	9606	FALSE
P11230	CHEMBL2111384	Nicotinic acetylcholine receptor alpha3/betaX	P11230|P17787|P30926|P32297|Q05901	PROTEIN COMPLEX GROUP	Homo sapiens	42	45	9606	FALSE	CHRNB1
O00481	CHEMBL4105758	Butyrophilin subfamily 3 member A1	O00481	SINGLE PROTEIN	Homo sapiens	68	291	9606	FALSE	BTN3A1
P04406	CHEMBL2284	Glyceraldehyde-3-phosphate dehydrogenase liver	P04406	SINGLE PROTEIN	Homo sapiens	1146	1367	9606	FALSE	GAPDH
O75914	CHEMBL2999	Serine/threonine-protein kinase PAK 3	O75914	SINGLE PROTEIN	Homo sapiens	908	1553	9606	FALSE	PAK3
Q13489	CHEMBL3885522	Baculoviral IAP repeat-containing protein 3/Mucosa-associated lymphoid tissue lymphoma translocation protein 1	Q13489|Q9UDY8	CHIMERIC PROTEIN	Homo sapiens	7	7	9606	FALSE	BIRC3
P25440	CHEMBL5291974	BRD2/BRD3	P25440|Q15059	PROTEIN FAMILY	Homo sapiens	2	2	9606	FALSE	BRD2
P16989	CHEMBL4295720	Y-box-binding protein 3	P16989	SINGLE PROTEIN	Homo sapiens	1	1	9606	FALSE	YBX3
Q8NEB9	CHEMBL5483084	VPS15-VPS34	Q8NEB9|Q99570	PROTEIN COMPLEX	Homo sapiens	1	1	9606	FALSE	PIK3C3
P04818	CHEMBL3885528	Thymidylate synthase/GAR transformylase/AICAR transformylase	P04818|P31939|P22102	PROTEIN FAMILY	Homo sapiens	9	14	9606	FALSE	TYMS
Q9BYP7	CHEMBL6055	Serine/threonine-protein kinase WNK3	Q9BYP7	SINGLE PROTEIN	Homo sapiens	366	553	9606	FALSE	WNK3
P48549	CHEMBL3038489	Kir3.1/Kir3.2	P48549|P48051	PROTEIN COMPLEX	Homo sapiens	222	445	9606	FALSE	KCNJ3
	CHEMBL4296479	OCI-AML-3		CELL-LINE	Homo sapiens	91	146	9606	FALSE
P27986	CHEMBL3038510	PI3K p110 beta/p85 alpha	P27986|P42338	PROTEIN COMPLEX	Homo sapiens	891	940	9606	FALSE	PIK3R1
O95398	CHEMBL2029197	Rap guanine nucleotide exchange factor 3	O95398	SINGLE PROTEIN	Homo sapiens	14720	15528	9606	FALSE	RAPGEF3
P31513	CHEMBL3430864	Dimethylaniline monooxygenase [N-oxide-forming] 3	P31513	SINGLE PROTEIN	Homo sapiens	4	9	9606	FALSE	FMO3
O15427	CHEMBL2073663	Monocarboxylate transporter 4	O15427	SINGLE PROTEIN	Homo sapiens	167	232	9606	FALSE	SLC16A3
Q9UPE1	CHEMBL5415	Serine/threonine-protein kinase SRPK3	Q9UPE1	SINGLE PROTEIN	Homo sapiens	916	1519	9606	FALSE	SRPK3
O76074	CHEMBL2111470	Phosphodiesterase 2 and 5 (PDE2 and PDE5)	O76074|O00408	SELECTIVITY GROUP	Homo sapiens	30	34	9606	FALSE	PDE5A
O14874	CHEMBL4879410	[3-methyl-2-oxobutanoate dehydrogenase [lipoamide]] kinase, mitochondrial	O14874	SINGLE PROTEIN	Homo sapiens	5	8	9606	FALSE	BCKDK
O60266	CHEMBL3164	Adenylate cyclase type III	O60266	SINGLE PROTEIN	Homo sapiens	24	24	9606	FALSE	ADCY3
P07477	CHEMBL2095204	Trypsin	P07477|P07478|P35030	PROTEIN FAMILY	Homo sapiens	2015	2222	9606	FALSE	PRSS1
P14867	CHEMBL2109244	GABA-A receptor; agonist GABA site	P14867|P47870|P28472|P48169|P34903|P18505|P47869|P31644|Q16445	PROTEIN COMPLEX GROUP	Homo sapiens	97	140	9606	FALSE	GABRA1
P57721	CHEMBL5465293	Poly(rC)-binding protein 3	P57721	SINGLE PROTEIN	Homo sapiens	1	1	9606	FALSE	PCBP3
Q13547	CHEMBL3430897	Histone deacetylase 1/2/3	Q13547|O15379|Q92769	PROTEIN FAMILY	Homo sapiens	75	170	9606	FALSE	HDAC1
Q00526	CHEMBL4442	Cyclin-dependent kinase 3	Q00526	SINGLE PROTEIN	Homo sapiens	473	589	9606	FALSE	CDK3
P42263	CHEMBL3595	Glutamate receptor ionotropic, AMPA 3	P42263	SINGLE PROTEIN	Homo sapiens	73	127	9606	FALSE	GRIA3
O43781	CHEMBL4575	Dual-specificity tyrosine-phosphorylation regulated kinase 3	O43781	SINGLE PROTEIN	Homo sapiens	1202	1291	9606	FALSE	DYRK3
Q14573	CHEMBL3904	Inositol 1,4,5-trisphosphate receptor type 3	Q14573	SINGLE PROTEIN	Homo sapiens	10	10	9606	FALSE	ITPR3
O95932	CHEMBL2079852	Protein-glutamine gamma-glutamyltransferase 6	O95932	SINGLE PROTEIN	Homo sapiens	17	18	9606	FALSE	TGM6
P06401	CHEMBL4748219	VHL/Progesterone receptor	P06401|P40337	PROTEIN-PROTEIN INTERACTION	Homo sapiens	1	1	9606	FALSE	PGR
Q15059	CHEMBL5291943	BRD3/BRD9	Q15059|Q9H8M2	SELECTIVITY GROUP	Homo sapiens	4	12	9606	FALSE	BRD3
O43865	CHEMBL3751646	Adenosylhomocysteinase 2	O43865	SINGLE PROTEIN	Homo sapiens	5	5	9606	FALSE	AHCYL1
P48740	CHEMBL4295768	Mannan-binding lectin serine protease 1	P48740	SINGLE PROTEIN	Homo sapiens	3	5	9606	FALSE	MASP1
Q96Q83	CHEMBL3112376	Alpha-ketoglutarate-dependent dioxygenase alkB homolog 3	Q96Q83	SINGLE PROTEIN	Homo sapiens	95	121	9606	FALSE	ALKBH3
Q9C098	CHEMBL6123	Serine/threonine-protein kinase DCLK3	Q9C098	SINGLE PROTEIN	Homo sapiens	267	323	9606	FALSE	DCLK3
Q07820	CHEMBL3885523	MCL1-BAK1 complex	Q07820|Q16611	PROTEIN COMPLEX	Homo sapiens	31	39	9606	FALSE	MCL1
P29353	CHEMBL5626	SHC-transforming protein 1	P29353	SINGLE PROTEIN	Homo sapiens	65	70	9606	FALSE	SHC1
P42338	CHEMBL3145	PI3-kinase p110-beta subunit	P42338	SINGLE PROTEIN	Homo sapiens	3276	4152	9606	FALSE	PIK3CB
Q8TCC7	CHEMBL1641348	Solute carrier family 22 member 8	Q8TCC7	SINGLE PROTEIN	Homo sapiens	142	243	9606	FALSE	SLC22A8
P41182	CHEMBL4523746	F-box-like/WD repeat-containing protein TBL1XR1/B-cell lymphoma 6 protein	P41182|Q9BZK7	PROTEIN-PROTEIN INTERACTION	Homo sapiens	1	1	9606	FALSE	BCL6
P25106	CHEMBL2010631	C-X-C chemokine receptor type 7	P25106	SINGLE PROTEIN	Homo sapiens	870	1116	9606	FALSE	ACKR3
O95718	CHEMBL4523724	VHL/Steroid hormone receptor ERR2	O95718|P40337	PROTEIN-PROTEIN INTERACTION	Homo sapiens	1	1	9606	FALSE	ESRRB
P07101	CHEMBL1969	Tyrosine 3-hydroxylase	P07101	SINGLE PROTEIN	Homo sapiens	14	14	9606	FALSE	TH
P10275	CHEMBL4523653	Androgen receptor/PELP1	P10275|Q8IZL8	PROTEIN-PROTEIN INTERACTION	Homo sapiens	1	1	9606	FALSE	AR
P62508	CHEMBL4245	Estrogen-related receptor gamma	P62508	SINGLE PROTEIN	Homo sapiens	308	593	9606	FALSE	ESRRG
Q14849	CHEMBL4523297	StAR-related lipid transfer protein 3	Q14849	SINGLE PROTEIN	Homo sapiens	4	8	9606	FALSE	STARD3
Q13489	CHEMBL5335	Baculoviral IAP repeat-containing protein 3	Q13489	SINGLE PROTEIN	Homo sapiens	211	337	9606	FALSE	BIRC3
P54855	CHEMBL6161	UDP-glucuronosyltransferase 2B15	P54855	SINGLE PROTEIN	Homo sapiens	143	178	9606	FALSE	UGT2B15
P29320	CHEMBL4954	Ephrin type-A receptor 3	P29320	SINGLE PROTEIN	Homo sapiens	967	1619	9606	FALSE	EPHA3
P18405	CHEMBL1787	Steroid 5-alpha-reductase 1	P18405	SINGLE PROTEIN	Homo sapiens	550	755	9606	FALSE	SRD5A1
Q9Y6M4	CHEMBL5084	Casein kinase I isoform gamma-3	Q9Y6M4	SINGLE PROTEIN	Homo sapiens	1665	2448	9606	FALSE	CSNK1G3
Q15119	CHEMBL2096665	Pyruvate dehydrogenase kinase	Q15119|Q15120|Q16654|Q15118	PROTEIN FAMILY	Homo sapiens	452	522	9606	FALSE	PDK2
P51452	CHEMBL2635	Dual specificity protein phosphatase 3	P51452	SINGLE PROTEIN	Homo sapiens	898	1169	9606	FALSE	DUSP3
P11474	CHEMBL3429	Estrogen-related receptor alpha	P11474	SINGLE PROTEIN	Homo sapiens	370	573	9606	FALSE	ESRRA
P17787	CHEMBL2221346	Neuronal acetylcholine receptors; alpha-3/beta-4, alpha-5, beta-2	P17787|P30926|P32297|P30532	PROTEIN COMPLEX GROUP	Homo sapiens	15	45	9606	FALSE	CHRNB2
P54132	CHEMBL1293237	Bloom syndrome protein	P54132	SINGLE PROTEIN	Homo sapiens	3038	4307	9606	FALSE	BLM
	CHEMBL390	PC-3		CELL-LINE	Homo sapiens	50696	63041	9606	FALSE
P05413	CHEMBL3344	Fatty acid binding protein muscle	P05413	SINGLE PROTEIN	Homo sapiens	219	269	9606	FALSE	FABP3
P05106	CHEMBL4106150	Integrin alpha-V/beta-3/alpha-V/beta-5	P05106|P06756|P18084	PROTEIN COMPLEX	Homo sapiens	8	8	9606	FALSE	ITGB3
P36888	CHEMBL4630730	Protein cereblon/Tyrosine-protein kinase receptor FLT3	P36888|Q96SW2	PROTEIN-PROTEIN INTERACTION	Homo sapiens	7	32	9606	FALSE	FLT3
P98170	CHEMBL4198	Inhibitor of apoptosis protein 3	P98170	SINGLE PROTEIN	Homo sapiens	1913	3707	9606	FALSE	XIAP
P08238	CHEMBL3137265	HSP90 and hnRNPA2/B1	P08238|P22626	SELECTIVITY GROUP	Homo sapiens	2	10	9606	FALSE	HSP90AB1
P08684	CHEMBL2111472	Cytochrome P450 3A4/3A5	P08684|P20815	PROTEIN FAMILY	Homo sapiens	78	100	9606	FALSE	CYP3A4
P51787	CHEMBL2362996	Voltage-gated potassium channel	P51787|Q9UK17|Q12809|P16389|Q09470|O43526|O43525|Q96RP8|Q9NR82|P56696|O95259|P22459|P22460|P22001|P17658|P48547|Q9NZV8|Q92953|Q03721|Q14003|Q14721|Q16322|Q6PIU1|Q8NCM2|Q8TAE7|Q8TDN1|Q8TDN2|Q96KK3|Q96L42|Q96PR1|Q9BQ31|Q9H252|Q9H3M0|Q9NS40|Q9NSA2|Q9UIX4|Q9UJ96|Q9ULD8|Q9ULS6|Q9UQ05	PROTEIN FAMILY	Homo sapiens	25	25	9606	FALSE	KCNQ1
O43525	CHEMBL2684	Voltage-gated potassium channel subunit Kv7.3	O43525	SINGLE PROTEIN	Homo sapiens	17	20	9606	FALSE	KCNQ3
Q32MK0	CHEMBL4627	Myosin light chain kinase	Q32MK0	SINGLE PROTEIN	Homo sapiens	427	486	9606	FALSE	MYLK3
P41182	CHEMBL4105786	B-cell lymphoma 6 protein	P41182	SINGLE PROTEIN	Homo sapiens	329	856	9606	FALSE	BCL6
P49682	CHEMBL4441	C-X-C chemokine receptor type 3	P49682	SINGLE PROTEIN	Homo sapiens	1758	2736	9606	FALSE	CXCR3
Q07820	CHEMBL3885515	Apoptosis regulator BAX/Induced myeloid leukemia cell differentiation protein Mcl-1	Q07820|Q07812	PROTEIN-PROTEIN INTERACTION	Homo sapiens	4	7	9606	FALSE	MCL1
O75365	CHEMBL4162	Protein-tyrosine phosphatase 4A3	O75365	SINGLE PROTEIN	Homo sapiens	108	173	9606	FALSE	PTP4A3
P04035	CHEMBL4630729	Protein cereblon/HMG-CoA reductase	P04035|Q96SW2	PROTEIN-PROTEIN INTERACTION	Homo sapiens	1	8	9606	FALSE	HMGCR
P60763	CHEMBL6087	Ras-related C3 botulinum toxin substrate 3	P60763	SINGLE PROTEIN	Homo sapiens	3	3	9606	FALSE	RAC3
P80365	CHEMBL3746	11-beta-hydroxysteroid dehydrogenase 2	P80365	SINGLE PROTEIN	Homo sapiens	1032	1168	9606	FALSE	HSD11B2
P31751	CHEMBL2111353	Serine/threonine-protein kinase AKT	P31751|Q9Y243|P31749	PROTEIN FAMILY	Homo sapiens	172	294	9606	FALSE	AKT2
Q9H4L4	CHEMBL5291568	Sentrin-specific protease 3	Q9H4L4	SINGLE PROTEIN	Homo sapiens	7	7	9606	FALSE	SENP3
Q9NRF9	CHEMBL3833525	DNA polymerase epsilon subunit 3	Q9NRF9	SINGLE PROTEIN	Homo sapiens	1	2	9606	FALSE	POLE3
P80404	CHEMBL2044	Gamma-amino-N-butyrate transaminase	P80404	SINGLE PROTEIN	Homo sapiens	101	155	9606	FALSE	ABAT
Q01959	CHEMBL238	Dopamine transporter	Q01959	SINGLE PROTEIN	Homo sapiens	7113	10822	9606	FALSE	SLC6A3
P01730	CHEMBL2754	T-cell surface antigen CD4	P01730	SINGLE PROTEIN	Homo sapiens	94	114	9606	FALSE	CD4
P14416	CHEMBL2095169	Dopamine receptors; D2 & D3	P14416|P35462	SELECTIVITY GROUP	Homo sapiens	532	635	9606	FALSE	DRD2
P27986	CHEMBL3559703	PI3-kinase class I	P27986|P42338|P48736|P42336|O00459|O00329|Q8WYR1|Q92569	PROTEIN COMPLEX GROUP	Homo sapiens	430	432	9606	FALSE	PIK3R1
P34903	CHEMBL3026	GABA receptor alpha-3 subunit	P34903	SINGLE PROTEIN	Homo sapiens	133	189	9606	FALSE	GABRA3
P52333	CHEMBL2363062	Janus Kinase (JAK)	P52333|P23458|O60674|P29597	PROTEIN FAMILY	Homo sapiens	151	190	9606	FALSE	JAK3
Q05586	CHEMBL2094124	Glutamate [NMDA] receptor	Q05586|Q12879|Q13224|O15399|O60391|Q14957|Q8TCU5	PROTEIN COMPLEX GROUP	Homo sapiens	671	939	9606	FALSE	GRIN1
P55211	CHEMBL3885517	Apoptotic protease-activating factor 1/Caspase-3/Caspase-9/Cytochrome c	P55211|P42574|O14727|P99999	PROTEIN COMPLEX	Homo sapiens	6	6	9606	FALSE	CASP9
P11215	CHEMBL3826	Integrin alpha M	P11215	SINGLE PROTEIN	Homo sapiens	1	1	9606	FALSE	ITGAM
P48443	CHEMBL2004	Retinoid X receptor gamma	P48443	SINGLE PROTEIN	Homo sapiens	422	718	9606	FALSE	RXRG
P07900	CHEMBL2095165	Heat shock protein HSP90	P07900|P08238	PROTEIN FAMILY	Homo sapiens	1817	3704	9606	FALSE	HSP90AA1
O76074	CHEMBL1827	Phosphodiesterase 5A	O76074	SINGLE PROTEIN	Homo sapiens	3554	5147	9606	FALSE	PDE5A
P48549	CHEMBL3038488	Kir3.1/Kir3.4	P48549|P48544	PROTEIN COMPLEX	Homo sapiens	310	583	9606	FALSE	KCNJ3
Q9UQB9	CHEMBL3935	Serine/threonine-protein kinase Aurora-C	Q9UQB9	SINGLE PROTEIN	Homo sapiens	1088	1822	9606	FALSE	AURKC
P22607	CHEMBL2095217	Fibroblast growth factor receptor	P22607|P11362|P22455|P21802	PROTEIN FAMILY	Homo sapiens	276	356	9606	FALSE	FGFR3
P27348	CHEMBL3710408	14-3-3 protein theta	P27348	SINGLE PROTEIN	Homo sapiens	2	2	9606	FALSE	YWHAQ
P46734	CHEMBL2109	Dual specificity mitogen-activated protein kinase kinase 3	P46734	SINGLE PROTEIN	Homo sapiens	531	682	9606	FALSE	MAP2K3
O75175	CHEMBL4105769	CCR4-NOT transcription complex subunit 3	O75175	SINGLE PROTEIN	Homo sapiens	3	3	9606	FALSE	CNOT3
O15455	CHEMBL4106182	Toll-like receptor 3/8/9	O15455|Q9NR96|Q9NR97	PROTEIN FAMILY	Homo sapiens	1	4	9606	FALSE	TLR3
O43175	CHEMBL2311243	D-3-phosphoglycerate dehydrogenase	O43175	SINGLE PROTEIN	Homo sapiens	551	967	9606	FALSE	PHGDH
Q13507	CHEMBL2417348	Short transient receptor potential channel 3	Q13507	SINGLE PROTEIN	Homo sapiens	57	71	9606	FALSE	TRPC3
P49327	CHEMBL4158	Fatty acid synthase	P49327	SINGLE PROTEIN	Homo sapiens	2194	3390	9606	FALSE	FASN
O75311	CHEMBL1075092	Glycine receptor subunit alpha-3	O75311	SINGLE PROTEIN	Homo sapiens	22	44	9606	FALSE	GLRA3
P51956	CHEMBL5679	Serine/threonine-protein kinase Nek3	P51956	SINGLE PROTEIN	Homo sapiens	665	934	9606	FALSE	NEK3
	CHEMBL612797	UCLA P-3		CELL-LINE	Homo sapiens	10	10	9606	FALSE
P08588	CHEMBL2097169	Adrenergic receptor beta; ADRB1 & ADRB3	P08588|P13945	SELECTIVITY GROUP	Homo sapiens	176	200	9606	FALSE	ADRB1
Q16602	CHEMBL2111191	Adrenomedullin receptor, AM2; CALCRL/RAMP3	Q16602|O60896	PROTEIN COMPLEX	Homo sapiens	9	9	9606	FALSE	CALCRL
Q8TCD5	CHEMBL3751653	5'(3')-deoxyribonucleotidase, cytosolic type	Q8TCD5	SINGLE PROTEIN	Homo sapiens	2	2	9606	FALSE	NT5C
P54098	CHEMBL3430903	DNA polymerase subunit gamma-1/gamma-2	P54098|Q9UHN1	PROTEIN FAMILY	Homo sapiens	16	16	9606	FALSE	POLG
P61964	CHEMBL5465553	WDR5-MYC	P61964|P01106	PROTEIN-PROTEIN INTERACTION	Homo sapiens	28	31	9606	FALSE	WDR5
P03372	CHEMBL3885521	Baculoviral IAP repeat-containing protein 2/Estrogen receptor	P03372|Q13490	PROTEIN COMPLEX	Homo sapiens	4	7	9606	FALSE	ESR1
Q05586	CHEMBL3038504	Ionotropic glutamate receptor NMDA 1/2C	Q05586|Q14957	PROTEIN COMPLEX	Homo sapiens	13	19	9606	FALSE	GRIN1
	CHEMBL4296444	JJN-3		CELL-LINE	Homo sapiens	60	73	9606	FALSE
Q9Y6F1	CHEMBL5083	Poly [ADP-ribose] polymerase 3	Q9Y6F1	SINGLE PROTEIN	Homo sapiens	167	215	9606	FALSE	PARP3
P54252	CHEMBL4523240	Ataxin-3	P54252	SINGLE PROTEIN	Homo sapiens	9	9	9606	FALSE	ATXN3
P24864	CHEMBL2111444	CDK3/cyclin E	P24864|O96020|Q00526	PROTEIN COMPLEX GROUP	Homo sapiens	185	351	9606	FALSE	CCNE1
P53779	CHEMBL3038502	JNK2/JNK3	P53779|P45984	PROTEIN FAMILY	Homo sapiens	1	1	9606	FALSE	MAPK10
Q8NEB9	CHEMBL1075165	Phosphatidylinositol 3-kinase catalytic subunit type 3	Q8NEB9	SINGLE PROTEIN	Homo sapiens	475	579	9606	FALSE	PIK3C3
P11474	CHEMBL4523749	Protein cereblon/Steroid hormone receptor ERR1	P11474|Q96SW2	PROTEIN-PROTEIN INTERACTION	Homo sapiens	1	1	9606	FALSE	ESRRA
O14843	CHEMBL5201	Free fatty acid receptor 3	O14843	SINGLE PROTEIN	Homo sapiens	192	307	9606	FALSE	FFAR3
Q86U44	CHEMBL4739695	N6-adenosine-methyltransferase catalytic subunit	Q86U44	SINGLE PROTEIN	Homo sapiens	1098	1245	9606	FALSE	METTL3
	CHEMBL613834	SK-BR-3		CELL-LINE	Homo sapiens	4031	5328	9606	FALSE
Q14994	CHEMBL5503	Nuclear receptor subfamily 1 group I member 3	Q14994	SINGLE PROTEIN	Homo sapiens	287	773	9606	FALSE	NR1I3
Q9H0F6	CHEMBL4296109	Sharpin/RBCK1/RNF31	Q9H0F6|Q9BYM8|Q96EP0	PROTEIN COMPLEX	Homo sapiens	1	1	9606	FALSE	SHARPIN
	CHEMBL614925	SK-OV-3		CELL-LINE	Homo sapiens	48634	53237	9606	FALSE
P52333	CHEMBL3038491	JAK3/JAK1	P52333|P23458	PROTEIN COMPLEX	Homo sapiens	226	331	9606	FALSE	JAK3
Q13547	CHEMBL3038483	Histone deacetylase 1/3/5/8	Q13547|O15379|Q9UQL6|Q9BY41	PROTEIN FAMILY	Homo sapiens	46	49	9606	FALSE	HDAC1
P54750	CHEMBL2095150	Phosphodiesterase 1	P54750|Q01064|Q14123	PROTEIN FAMILY	Homo sapiens	471	671	9606	FALSE	PDE1A
Q9Y277	CHEMBL4523505	Voltage-dependent anion-selective channel protein 3	Q9Y277	SINGLE PROTEIN	Homo sapiens	2	4	9606	FALSE	VDAC3
Q11203	CHEMBL3596076	CMP-N-acetylneuraminate-beta-1,4-galactoside alpha-2,3-sialyltransferase	Q11203	SINGLE PROTEIN	Homo sapiens	4	4	9606	FALSE	ST3GAL3
P52757	CHEMBL4504	Rho-GTPase-activating protein 3	P52757	SINGLE PROTEIN	Homo sapiens	1	1	9606	FALSE	CHN2
Q01196	CHEMBL2093862	Runt-related transcription factor 1/Core-binding factor subunit beta	Q01196|Q13951	PROTEIN-PROTEIN INTERACTION	Homo sapiens	7454	7867	9606	FALSE	RUNX1
O60755	CHEMBL2731	Galanin receptor 3	O60755	SINGLE PROTEIN	Homo sapiens	271	273	9606	FALSE	GALR3
Q07108	CHEMBL3308911	Early activation antigen CD69	Q07108	SINGLE PROTEIN	Homo sapiens	61	107	9606	FALSE	CD69
P42263	CHEMBL3883291	Glutamate receptor AMPA 2/3	P42263|P42262	PROTEIN COMPLEX	Homo sapiens	6	11	9606	FALSE	GRIA3
P35626	CHEMBL1075166	Beta-adrenergic receptor kinase 2	P35626	SINGLE PROTEIN	Homo sapiens	240	271	9606	FALSE	GRK3
P19447	CHEMBL4523193	General transcription and DNA repair factor IIH helicase subunit XPB	P19447	SINGLE PROTEIN	Homo sapiens	2	2	9606	FALSE	ERCC3
P41970	CHEMBL1741184	ETS domain-containing protein Elk-3	P41970	SINGLE PROTEIN	Homo sapiens	1	1	9606	FALSE	ELK3
	CHEMBL613994	KBM-3/DOX cell line		CELL-LINE	Homo sapiens	3	3	9606	FALSE
Q9H7E2	CHEMBL3879852	Tudor domain-containing protein 3	Q9H7E2	SINGLE PROTEIN	Homo sapiens	5	5	9606	FALSE	TDRD3
P08235	CHEMBL1994	Mineralocorticoid receptor	P08235	SINGLE PROTEIN	Homo sapiens	1434	2137	9606	FALSE	NR3C2
O95757	CHEMBL5465282	Heat shock 70 kDa protein 4L	O95757	SINGLE PROTEIN	Homo sapiens	1	1	9606	FALSE	HSPA4L
Q9NQ84	CHEMBL4523921	G-protein coupled receptor family C group 5 member C	Q9NQ84	SINGLE PROTEIN	Homo sapiens	1	1	9606	FALSE	GPRC5C
P35913	CHEMBL3430880	Rod cGMP-specific 3',5'-cyclic phosphodiesterase alpha/beta	P35913|P16499	PROTEIN COMPLEX	Homo sapiens	4	6	9606	FALSE	PDE6B
Q9H4B4	CHEMBL4897	Serine/threonine-protein kinase PLK3	Q9H4B4	SINGLE PROTEIN	Homo sapiens	1626	1972	9606	FALSE	PLK3
P48066	CHEMBL5208	GABA transporter 3	P48066	SINGLE PROTEIN	Homo sapiens	131	176	9606	FALSE	SLC6A11
O75355	CHEMBL5897	Ectonucleoside triphosphate diphosphohydrolase 3	O75355	SINGLE PROTEIN	Homo sapiens	86	109	9606	FALSE	ENTPD3
O15264	CHEMBL2094115	MAP kinase p38	O15264|Q15759|Q16539|P53778	PROTEIN FAMILY	Homo sapiens	1047	1594	9606	FALSE	MAPK13
Q6ZXV5	CHEMBL5465323	Protein O-mannosyl-transferase TMTC3	Q6ZXV5	SINGLE PROTEIN	Homo sapiens	1	1	9606	FALSE	TMTC3
P00734	CHEMBL2096988	Thrombin & trypsin	P00734|P07477|P07478|P35030	SELECTIVITY GROUP	Homo sapiens	257	271	9606	FALSE	F2
O00624	CHEMBL3769300	Sodium-dependent phosphate transport protein 3	O00624	SINGLE PROTEIN	Homo sapiens	1	1	9606	FALSE	SLC17A2
Q92995	CHEMBL3407324	Ubiquitin carboxyl-terminal hydrolase 13	Q92995	SINGLE PROTEIN	Homo sapiens	4	4	9606	FALSE	USP13
Q08050	CHEMBL4739852	Forkhead box protein M1	Q08050	SINGLE PROTEIN	Homo sapiens	25	77	9606	FALSE	FOXM1
P18507	CHEMBL2094122	GABA-A receptor; alpha-5/beta-3/gamma-2	P18507|P28472|P31644	PROTEIN COMPLEX	Homo sapiens	799	1334	9606	FALSE	GABRG2
Q9BV57	CHEMBL3817720	1,2-dihydroxy-3-keto-5-methylthiopentene dioxygenase	Q9BV57	SINGLE PROTEIN	Homo sapiens	4	4	9606	FALSE	ADI1
Q9NPB1	CHEMBL3751654	5'(3')-deoxyribonucleotidase, mitochondrial	Q9NPB1	SINGLE PROTEIN	Homo sapiens	2	2	9606	FALSE	NT5M
Q13489	CHEMBL5465215	Cereblon/Baculoviral IAP repeat-containing protein 3	Q13489|Q96SW2	PROTEIN-PROTEIN INTERACTION	Homo sapiens	21	45	9606	FALSE	BIRC3
Q5TCQ9	CHEMBL5212	Membrane-associated guanylate kinase-related 3	Q5TCQ9	SINGLE PROTEIN	Homo sapiens	21	22	9606	FALSE	MAGI3
Q8NDF8	CHEMBL4680036	Terminal nucleotidyltransferase 4B	Q8NDF8	SINGLE PROTEIN	Homo sapiens	3	3	9606	FALSE	TENT4B
Q9ULD4	CHEMBL3108644	Bromodomain and PHD finger-containing protein 3	Q9ULD4	SINGLE PROTEIN	Homo sapiens	124	161	9606	FALSE	BRPF3
Q16772	CHEMBL4866	Glutathione S-transferase A3	Q16772	SINGLE PROTEIN	Homo sapiens	3	3	9606	FALSE	GSTA3
P03372	CHEMBL4523754	VHL/Cullin-2/Estrogen receptor alpha	P03372|P40337|Q13617	PROTEIN-PROTEIN INTERACTION	Homo sapiens	37	138	9606	FALSE	ESR1
P32297	CHEMBL4888445	Neuronal acetylcholine receptor subunit alpha-6/alpha-3	P32297|Q15825	PROTEIN COMPLEX	Homo sapiens	3	3	9606	FALSE	CHRNA3
P60520	CHEMBL4879445	Gamma-aminobutyric acid receptor-associated protein-like 2	P60520	SINGLE PROTEIN	Homo sapiens	1	1	9606	FALSE	GABARAPL2
Q9Y243	CHEMBL5291687	Cereblon/RAC-gamma serine/threonine-protein kinase	Q9Y243|Q96SW2	PROTEIN-PROTEIN INTERACTION	Homo sapiens	1	1	9606	FALSE	AKT3
Q5H9R7	CHEMBL4105773	Serine/threonine-protein phosphatase 6 regulatory subunit 3	Q5H9R7	SINGLE PROTEIN	Homo sapiens	2	2	9606	FALSE	PPP6R3
Q96JM7	CHEMBL1287623	Lethal(3)malignant brain tumor-like protein 3	Q96JM7	SINGLE PROTEIN	Homo sapiens	124	226	9606	FALSE	L3MBTL3
O00254	CHEMBL5477	Proteinase-activated receptor 3	O00254	SINGLE PROTEIN	Homo sapiens	4	4	9606	FALSE	F2RL2
Q9UBL9	CHEMBL3831281	P2X2/P2X3 heterotrimeric receptor	Q9UBL9|P56373	PROTEIN COMPLEX	Homo sapiens	510	633	9606	FALSE	P2RX2
P84022	CHEMBL1293258	Mothers against decapentaplegic homolog 3	P84022	SINGLE PROTEIN	Homo sapiens	64081	68039	9606	FALSE	SMAD3
Q93084	CHEMBL2401	Sarcoplasmic/endoplasmic reticulum calcium ATPase 3	Q93084	SINGLE PROTEIN	Homo sapiens	5	6	9606	FALSE	ATP2A3
O14880	CHEMBL1743186	Microsomal glutathione S-transferase 3	O14880	SINGLE PROTEIN	Homo sapiens	8	13	9606	FALSE	MGST3
Q99759	CHEMBL5970	Mitogen-activated protein kinase kinase kinase 3	Q99759	SINGLE PROTEIN	Homo sapiens	500	605	9606	FALSE	MAP3K3
Q9Y6N3	CHEMBL2364708	Calcium-activated chloride channel	Q9Y6N3|A8K7I4|Q9UQC9|Q14CN2	PROTEIN FAMILY	Homo sapiens	1	1	9606	FALSE	CLCA3P
Q9Y6E0	CHEMBL5082	Serine/threonine-protein kinase 24	Q9Y6E0	SINGLE PROTEIN	Homo sapiens	714	1046	9606	FALSE	STK24
O95136	CHEMBL3430884	Sphingosine 1-phosphate receptor Edg-5/Sphingosine 1-phosphate receptor Edg-3	O95136|Q99500	PROTEIN COMPLEX	Homo sapiens	2	2	9606	FALSE	S1PR2
P48051	CHEMBL3038490	Kir3.2/Kir3.3	P48051|Q92806	PROTEIN COMPLEX	Homo sapiens	14	15	9606	FALSE	KCNJ6
P24864	CHEMBL3038471	CDK3/Cyclin E	P24864|Q00526	PROTEIN COMPLEX	Homo sapiens	559	948	9606	FALSE	CCNE1
Q7Z739	CHEMBL5169172	YTH domain-containing family protein 3	Q7Z739	SINGLE PROTEIN	Homo sapiens	2	2	9606	FALSE	YTHDF3
P46098	CHEMBL4296087	5-hydroxytryptamine receptor 3A/3E	P46098|A5X5Y0	PROTEIN COMPLEX	Homo sapiens	1	1	9606	FALSE	HTR3A
Q9UBC3	CHEMBL3885560	DNMT3B-DNMT3L complex	Q9UBC3|Q9UJW3	PROTEIN COMPLEX	Homo sapiens	24	26	9606	FALSE	DNMT3B
Q9Y2I7	CHEMBL1938222	1-phosphatidylinositol 3-phosphate 5-kinase	Q9Y2I7	SINGLE PROTEIN	Homo sapiens	195	309	9606	FALSE	PIKFYVE
O95263	CHEMBL4408	Phosphodiesterase 8B	O95263	SINGLE PROTEIN	Homo sapiens	186	191	9606	FALSE	PDE8B
Q15059	CHEMBL1795186	Bromodomain-containing protein 3	Q15059	SINGLE PROTEIN	Homo sapiens	702	1284	9606	FALSE	BRD3
Q9H422	CHEMBL4577	Homeodomain-interacting protein kinase 3	Q9H422	SINGLE PROTEIN	Homo sapiens	579	834	9606	FALSE	HIPK3
Q9UIG8	CHEMBL2073685	Solute carrier organic anion transporter family member 3A1	Q9UIG8	SINGLE PROTEIN	Homo sapiens	15	19	9606	FALSE	SLCO3A1
P53779	CHEMBL3885602	Mitogen-activated protein kinase 10/Receptor-interacting serine/threonine-protein kinase 1	P53779|Q13546	PROTEIN FAMILY	Homo sapiens	32	33	9606	FALSE	MAPK10
P10275	CHEMBL4523684	Protein cereblon/Androgen receptor	P10275|Q96SW2	PROTEIN-PROTEIN INTERACTION	Homo sapiens	138	577	9606	FALSE	AR
Q8TCT8	CHEMBL4105833	Signal peptide peptidase-like 2A	Q8TCT8	SINGLE PROTEIN	Homo sapiens	34	36	9606	FALSE	SPPL2A
Q53GQ0	CHEMBL5998	Estradiol 17-beta-dehydrogenase 12	Q53GQ0	SINGLE PROTEIN	Homo sapiens	11	18	9606	FALSE	HSD17B12
P51812	CHEMBL2345	Ribosomal protein S6 kinase alpha 3	P51812	SINGLE PROTEIN	Homo sapiens	2871	4397	9606	FALSE	RPS6KA3
P28472	CHEMBL3885575	Gamma-aminobutyric acid receptor subunit alpha-3/beta-3/theta	P28472|Q9UN88|P34903	PROTEIN COMPLEX	Homo sapiens	1	1	9606	FALSE	GABRB3
Q96Q04	CHEMBL4523432	Serine/threonine-protein kinase LMTK3	Q96Q04	SINGLE PROTEIN	Homo sapiens	12	22	9606	FALSE	LMTK3
P29372	CHEMBL3396943	DNA-3-methyladenine glycosylase	P29372	SINGLE PROTEIN	Homo sapiens	16	29	9606	FALSE	MPG
P26006	CHEMBL3525	Integrin alpha-3	P26006	SINGLE PROTEIN	Homo sapiens	8	12	9606	FALSE	ITGA3
P10275	CHEMBL4523730	VHL/Androgen receptor	P10275|P40337	PROTEIN-PROTEIN INTERACTION	Homo sapiens	155	519	9606	FALSE	AR
Q13547	CHEMBL4523988	Class 1 histone deacetylase	Q13547|O15379|Q92769|Q9BY41	PROTEIN FAMILY	Homo sapiens	184	515	9606	FALSE	HDAC1
Q9NSD7	CHEMBL1628472	Relaxin-3 receptor 1	Q9NSD7	SINGLE PROTEIN	Homo sapiens	121	234	9606	FALSE	RXFP3
O95456	CHEMBL3885624	PAC1-PAC2 complex	O95456|Q969U7	PROTEIN COMPLEX	Homo sapiens	17	49	9606	FALSE	PSMG1
P54750	CHEMBL3421	Phosphodiesterase 1A	P54750	SINGLE PROTEIN	Homo sapiens	184	256	9606	FALSE	PDE1A
P36888	CHEMBL3430908	Aurora kinase B/Receptor-type tyrosine-protein kinase	P36888|Q96GD4	SELECTIVITY GROUP	Homo sapiens	2	2	9606	FALSE	FLT3
Q9UK17	CHEMBL3885598	Kv channel-interacting protein 2/Potassium voltage-gated channel subfamily D member 3	Q9UK17|Q9NS61	PROTEIN COMPLEX	Homo sapiens	9	9	9606	FALSE	KCND3
P13501	CHEMBL3885531	C-C motif chemokine 5/Neutrophil defensin 1 (Defensin, alpha 1)	P13501|P59665	PROTEIN-PROTEIN INTERACTION	Homo sapiens	6	7	9606	FALSE	CCL5
Q86V86	CHEMBL5407	Serine/threonine-protein kinase PIM3	Q86V86	SINGLE PROTEIN	Homo sapiens	3129	4214	9606	FALSE	PIM3
Q16832	CHEMBL5122	Discoidin domain-containing receptor 2	Q16832	SINGLE PROTEIN	Homo sapiens	1353	2246	9606	FALSE	DDR2
P22307	CHEMBL5950	Non-specific lipid-transfer protein	P22307	SINGLE PROTEIN	Homo sapiens	2	5	9606	FALSE	SCP2
P36888	CHEMBL1974	Tyrosine-protein kinase receptor FLT3	P36888	SINGLE PROTEIN	Homo sapiens	7214	14422	9606	FALSE	FLT3
O43739	CHEMBL3259466	Cytohesin-3	O43739	SINGLE PROTEIN	Homo sapiens	7	8	9606	FALSE	CYTH3
Q8NFJ5	CHEMBL4523896	Retinoic acid-induced protein 3	Q8NFJ5	SINGLE PROTEIN	Homo sapiens	1	1	9606	FALSE	GPRC5A
Q9BXW4	CHEMBL4879505	Microtubule-associated proteins 1A/1B light chain 3C	Q9BXW4	SINGLE PROTEIN	Homo sapiens	1	1	9606	FALSE	MAP1LC3C
Q9H1Y3	CHEMBL4523919	Opsin-3	Q9H1Y3	SINGLE PROTEIN	Homo sapiens	1	1	9606	FALSE	OPN3
Q9NZM1	CHEMBL4523476	Myoferlin	Q9NZM1	SINGLE PROTEIN	Homo sapiens	5	15	9606	FALSE	MYOF
P37235	CHEMBL4295755	Hippocalcin-like protein 1	P37235	SINGLE PROTEIN	Homo sapiens	1	1	9606	FALSE	HPCAL1
O76062	CHEMBL5839	Delta(14)-sterol reductase	O76062	SINGLE PROTEIN	Homo sapiens	2	2	9606	FALSE	TM7SF2
Q9HCL2	CHEMBL3734642	Glycerol-3-phosphate acyltransferase 1, mitochondrial	Q9HCL2	SINGLE PROTEIN	Homo sapiens	2	7	9606	FALSE	GPAM
Q96QZ7	CHEMBL4295927	Membrane-associated guanylate kinase, WW and PDZ domain-containing protein 1	Q96QZ7	SINGLE PROTEIN	Homo sapiens	2	4	9606	FALSE	MAGI1
P04049	CHEMBL5291962	14-3-3 eta/c-RAF	P04049|Q04917	PROTEIN COMPLEX	Homo sapiens	1	1	9606	FALSE	RAF1
Q06643	CHEMBL3713022	Lymphotoxin-beta	Q06643	SINGLE PROTEIN	Homo sapiens	1	1	9606	FALSE	LTB
O15379	CHEMBL3038484	Histone deacetylase 3/NCoR1	O15379|O75376	PROTEIN COMPLEX	Homo sapiens	84	106	9606	FALSE	HDAC3
O75828	CHEMBL6008	Carbonyl reductase [NADPH] 3	O75828	SINGLE PROTEIN	Homo sapiens	14	42	9606	FALSE	CBR3
P24347	CHEMBL2867	Matrix metalloproteinase 11	P24347	SINGLE PROTEIN	Homo sapiens	14	15	9606	FALSE	MMP11
Q9Y210	CHEMBL4523662	TRPC3/TRPC6	Q9Y210|Q13507	PROTEIN COMPLEX	Homo sapiens	1	1	9606	FALSE	TRPC6
Q9BT73	CHEMBL1075137	Proteasome assembly chaperone 3	Q9BT73	SINGLE PROTEIN	Homo sapiens	19	51	9606	FALSE	PSMG3
P62508	CHEMBL4523738	VHL/Estrogen-related receptor gamma	P62508|P40337	PROTEIN-PROTEIN INTERACTION	Homo sapiens	1	1	9606	FALSE	ESRRG
Q9ULW8	CHEMBL1909488	Protein-arginine deiminase type-3	Q9ULW8	SINGLE PROTEIN	Homo sapiens	69	119	9606	FALSE	PADI3
Q9Y2A9	CHEMBL3325305	N-acetyllactosaminide beta-1,3-N-acetylglucosaminyltransferase 3	Q9Y2A9	SINGLE PROTEIN	Homo sapiens	4	8	9606	FALSE	B3GNT3
Q4G176	CHEMBL4523315	Malonate--CoA ligase ACSF3, mitochondrial	Q4G176	SINGLE PROTEIN	Homo sapiens	1	1	9606	FALSE	ACSF3
Q14576	CHEMBL4105924	ELAV-like protein 3	Q14576	SINGLE PROTEIN	Homo sapiens	6	6	9606	FALSE	ELAVL3
P36888	CHEMBL4523735	VHL/FLT3	P36888|P40337	PROTEIN-PROTEIN INTERACTION	Homo sapiens	5	15	9606	FALSE	FLT3
P08253	CHEMBL2095216	Collagenase	P08253|P14780|P22894|P45452|P03956	PROTEIN FAMILY	Homo sapiens	150	153	9606	FALSE	MMP2
P17516	CHEMBL4999	Aldo-keto reductase family 1 member C4	P17516	SINGLE PROTEIN	Homo sapiens	271	303	9606	FALSE	AKR1C4
P35346	CHEMBL2111436	Somatostatin receptor	P35346|P30874|P31391|P30872|P32745	PROTEIN FAMILY	Homo sapiens	39	50	9606	FALSE	SSTR5
P61964	CHEMBL3137282	MLL1/ASH2L/RBBP5/WDR5 complex	P61964|Q03164|Q9UBL3|Q15291	PROTEIN COMPLEX	Homo sapiens	10	16	9606	FALSE	WDR5
O95180	CHEMBL2363032	Voltage-gated calcium channel	O95180|P54289|Q13936|Q8IZS8|Q13698|Q9NY47|Q01668|O00555|Q00975|O43497|Q7Z3S7|Q9P0X4|O60840|Q15878|O00305|Q08289|Q02641|P54284|P62955|Q9UF02|Q9Y698|Q9UBN1|Q8WXS5|O60359|Q9BXT2|Q06432	PROTEIN COMPLEX GROUP	Homo sapiens	129	146	9606	FALSE	CACNA1H
P07550	CHEMBL2111388	Beta-2 adrenergic receptor and beta-3 adrenergic receptor	P07550|P13945	SELECTIVITY GROUP	Homo sapiens	153	173	9606	FALSE	ADRB2
P10275	CHEMBL1871	Androgen Receptor	P10275	SINGLE PROTEIN	Homo sapiens	5994	12499	9606	FALSE	AR
P10145	CHEMBL2157	Interleukin-8	P10145	SINGLE PROTEIN	Homo sapiens	514	642	9606	FALSE	CXCL8
P18507	CHEMBL2095190	GABA-A receptor; alpha-6/beta-3/gamma-2	P18507|P28472|Q16445	PROTEIN COMPLEX	Homo sapiens	243	367	9606	FALSE	GABRG2
Q96P20	CHEMBL1741208	NACHT, LRR and PYD domains-containing protein 3	Q96P20	SINGLE PROTEIN	Homo sapiens	799	1397	9606	FALSE	NLRP3
Q9HB03	CHEMBL5791	Elongation of very long chain fatty acids protein 3	Q9HB03	SINGLE PROTEIN	Homo sapiens	10	10	9606	FALSE	ELOVL3
P21860	CHEMBL5838	Receptor tyrosine-protein kinase erbB-3	P21860	SINGLE PROTEIN	Homo sapiens	303	321	9606	FALSE	ERBB3
O60678	CHEMBL5891	Protein arginine N-methyltransferase 3	O60678	SINGLE PROTEIN	Homo sapiens	179	240	9606	FALSE	PRMT3
P28472	CHEMBL3885573	Gamma-aminobutyric acid receptor subunit alpha-3/ beta-3/gamma-3	P28472|Q99928|P34903	PROTEIN COMPLEX	Homo sapiens	1	2	9606	FALSE	GABRB3
Q8NI60	CHEMBL5550	Chaperone activity of bc1 complex-like, mitochondrial	Q8NI60	SINGLE PROTEIN	Homo sapiens	458	575	9606	FALSE	COQ8A
P37231	CHEMBL2095162	Peroxisome proliferator-activated receptor gamma/Nuclear receptor coactivator 1	P37231|Q15788	PROTEIN-PROTEIN INTERACTION	Homo sapiens	749	749	9606	FALSE	PPARG
Q96BR1	CHEMBL6186	Serine/threonine-protein kinase Sgk3	Q96BR1	SINGLE PROTEIN	Homo sapiens	890	1480	9606	FALSE	SGK3
Q96RI9	CHEMBL4523911	Trace amine-associated receptor 9	Q96RI9	SINGLE PROTEIN	Homo sapiens	1	1	9606	FALSE	TAAR9
P16442	CHEMBL2321639	Histo-blood group ABO system transferase	P16442	SINGLE PROTEIN	Homo sapiens	4	13	9606	FALSE	ABO
P61964	CHEMBL1075317	WD repeat-containing protein 5	P61964	SINGLE PROTEIN	Homo sapiens	677	1044	9606	FALSE	WDR5
Q9BRQ5	CHEMBL4888461	Stromal interaction molecule 1/Protein orai-3	Q9BRQ5|Q13586	PROTEIN COMPLEX	Homo sapiens	1	1	9606	FALSE	ORAI3
Q13509	CHEMBL2597	Tubulin beta-3 chain	Q13509	SINGLE PROTEIN	Homo sapiens	16	22	9606	FALSE	TUBB3
P28328	CHEMBL5465285	Peroxisome biogenesis factor 2	P28328	SINGLE PROTEIN	Homo sapiens	1	1	9606	FALSE	PEX2
P27815	CHEMBL254	Phosphodiesterase 4A	P27815	SINGLE PROTEIN	Homo sapiens	1776	1946	9606	FALSE	PDE4A
Q14432	CHEMBL241	Phosphodiesterase 3A	Q14432	SINGLE PROTEIN	Homo sapiens	2875	3340	9606	FALSE	PDE3A
Q99500	CHEMBL3892	Sphingosine 1-phosphate receptor Edg-3	Q99500	SINGLE PROTEIN	Homo sapiens	2081	2547	9606	FALSE	S1PR3
Q9Y616	CHEMBL5081	Interleukin-1 receptor-associated kinase 3	Q9Y616	SINGLE PROTEIN	Homo sapiens	484	618	9606	FALSE	IRAK3
P30926	CHEMBL1907594	Neuronal acetylcholine receptor; alpha3/beta4	P30926|P32297	PROTEIN COMPLEX	Homo sapiens	1170	2345	9606	FALSE	CHRNB4
Q05586	CHEMBL1907603	Glutamate NMDA receptor; GRIN1/GRIN2B	Q05586|Q13224	PROTEIN COMPLEX	Homo sapiens	520	775	9606	FALSE	GRIN1
P01019	CHEMBL3596085	Angiotensinogen	P01019	SINGLE PROTEIN	Homo sapiens	5	5	9606	FALSE	AGT
Q08499	CHEMBL288	Phosphodiesterase 4D	Q08499	SINGLE PROTEIN	Homo sapiens	3011	3625	9606	FALSE	PDE4D
P30048	CHEMBL4295742	Thioredoxin-dependent peroxide reductase, mitochondrial	P30048	SINGLE PROTEIN	Homo sapiens	2	6	9606	FALSE	PRDX3
Q13489	CHEMBL3038465	cIAP1/cIAP2	Q13489|Q13490	PROTEIN FAMILY	Homo sapiens	2	2	9606	FALSE	BIRC3
P08254	CHEMBL2111321	Matrix metalloproteinase (2 and 3)	P08254|P08253	SELECTIVITY GROUP	Homo sapiens	53	56	9606	FALSE	MMP3
P42224	CHEMBL6101	Signal transducer and activator of transcription 1-alpha/beta	P42224	SINGLE PROTEIN	Homo sapiens	732	815	9606	FALSE	STAT1
Q15166	CHEMBL4295824	Serum paraoxonase/lactonase 3	Q15166	SINGLE PROTEIN	Homo sapiens	3	3	9606	FALSE	PON3
P27986	CHEMBL2111367	PI3-kinase p110-alpha/p85-alpha	P27986|P42336	PROTEIN COMPLEX	Homo sapiens	2296	2615	9606	FALSE	PIK3R1
P49662	CHEMBL2226	Caspase-4	P49662	SINGLE PROTEIN	Homo sapiens	65	81	9606	FALSE	CASP4
P42568	CHEMBL4295761	Protein AF-9	P42568	SINGLE PROTEIN	Homo sapiens	68	137	9606	FALSE	MLLT3
P46098	CHEMBL2094132	Serotonin 3 (5-HT3) receptor	P46098|A5X5Y0|O95264|Q70Z44|Q8WXA8	PROTEIN COMPLEX GROUP	Homo sapiens	453	620	9606	FALSE	HTR3A
Q15059	CHEMBL4296144	von Hippel-Lindau disease tumor suppressor/Bromodomain-containing protein 3	Q15059|P40337	PROTEIN-PROTEIN INTERACTION	Homo sapiens	12	19	9606	FALSE	BRD3
O95340	CHEMBL4105790	Bifunctional 3'-phosphoadenosine 5'-phosphosulfate synthase 2	O95340	SINGLE PROTEIN	Homo sapiens	4	4	9606	FALSE	PAPSS2
P56703	CHEMBL6079	Proto-oncogene protein Wnt-3	P56703	SINGLE PROTEIN	Homo sapiens	82	144	9606	FALSE	WNT3
Q9HCR9	CHEMBL2717	Phosphodiesterase 11A	Q9HCR9	SINGLE PROTEIN	Homo sapiens	404	488	9606	FALSE	PDE11A
P61964	CHEMBL3883320	Histone-lysine N-methyltransferase 2A/WDR5	P61964|Q03164	PROTEIN-PROTEIN INTERACTION	Homo sapiens	77	102	9606	FALSE	WDR5
Q92731	CHEMBL5465555	VHL-Estrogen receptor beta	Q92731|P40337	PROTEIN-PROTEIN INTERACTION	Homo sapiens	2	2	9606	FALSE	ESR2
P28472	CHEMBL3885577	Gamma-aminobutyric acid receptor subunit alpha-5/beta-3/gamma-3	P28472|Q99928|P31644	PROTEIN COMPLEX	Homo sapiens	1	1	9606	FALSE	GABRB3
P03372	CHEMBL4523721	Estrogen receptor/E3 ubiquitin-protein ligase XIAP	P03372|P98170	PROTEIN-PROTEIN INTERACTION	Homo sapiens	5	7	9606	FALSE	ESR1
P35638	CHEMBL3351207	DNA damage-inducible transcript 3 protein	P35638	SINGLE PROTEIN	Homo sapiens	25	25	9606	FALSE	DDIT3
P56937	CHEMBL5999	3-keto-steroid reductase	P56937	SINGLE PROTEIN	Homo sapiens	191	330	9606	FALSE	HSD17B7
P61964	CHEMBL4106124	MLL1-ASH2L/RbBP5/WDR5/DPY30	P61964|Q03164|Q9UBL3|Q15291|Q9C005	PROTEIN-PROTEIN INTERACTION	Homo sapiens	42	42	9606	FALSE	WDR5
Q9ULD8	CHEMBL2363017	Potassium voltage-gated channel subfamily H member 3	Q9ULD8	SINGLE PROTEIN	Homo sapiens	111	112	9606	FALSE	KCNH3
P51790	CHEMBL2401603	H(+)/Cl(-) exchange transporter 3	P51790	SINGLE PROTEIN	Homo sapiens	5	23	9606	FALSE	CLCN3
O00505	CHEMBL4523119	Importin subunit alpha-4	O00505	SINGLE PROTEIN	Homo sapiens	1	1	9606	FALSE	KPNA3
Q9BQE9	CHEMBL4630852	B-cell CLL/lymphoma 7 protein family member B	Q9BQE9	SINGLE PROTEIN	Homo sapiens	1	1	9606	FALSE	BCL7B
P05106	CHEMBL2111461	Integrin alpha-2/beta-3	P05106|P17301	PROTEIN COMPLEX	Homo sapiens	20	21	9606	FALSE	ITGB3
Q9NXB9	CHEMBL5911	Elongation of very long chain fatty acids protein 2	Q9NXB9	SINGLE PROTEIN	Homo sapiens	4	4	9606	FALSE	ELOVL2
Q9Y231	CHEMBL4985	Fucosyltransferase 9	Q9Y231	SINGLE PROTEIN	Homo sapiens	13	24	9606	FALSE	FUT9
P21439	CHEMBL1743129	Multidrug resistance protein 3	P21439	SINGLE PROTEIN	Homo sapiens	8	8	9606	FALSE	ABCB4
Q13188	CHEMBL4708	Serine/threonine-protein kinase MST2	Q13188	SINGLE PROTEIN	Homo sapiens	2217	3144	9606	FALSE	STK3
Q9HB89	CHEMBL1075178	Neuromedin-U receptor 1	Q9HB89	SINGLE PROTEIN	Homo sapiens	220	374	9606	FALSE	NMUR1
	CHEMBL1075470	HT-3		CELL-LINE	Homo sapiens	139	145	9606	FALSE
P40763	CHEMBL4026	Signal transducer and activator of transcription 3	P40763	SINGLE PROTEIN	Homo sapiens	1983	3413	9606	FALSE	STAT3
Q5EB52	CHEMBL4523324	Mesoderm-specific transcript homolog protein	Q5EB52	SINGLE PROTEIN	Homo sapiens	3	25	9606	FALSE	MEST
P05106	CHEMBL2111443	Integrin alpha-V/beta-3 and alpha-IIb/beta 3	P05106|P06756|P08514	SELECTIVITY GROUP	Homo sapiens	49	49	9606	FALSE	ITGB3
Q9UHI7	CHEMBL5209632	Solute carrier family 23 member 1	Q9UHI7	SINGLE PROTEIN	Homo sapiens	2	2	9606	FALSE	SLC23A1
P03372	CHEMBL4523713	Protein cereblon/Cullin-4A/Estrogen receptor	P03372|Q96SW2|Q13619	PROTEIN-PROTEIN INTERACTION	Homo sapiens	2	8	9606	FALSE	ESR1
Q9BUT1	CHEMBL5169190	Dehydrogenase/reductase SDR family member 6	Q9BUT1	SINGLE PROTEIN	Homo sapiens	1	1	9606	FALSE	BDH2
P53539	CHEMBL4630821	Protein fosB	P53539	SINGLE PROTEIN	Homo sapiens	15	16	9606	FALSE	FOSB
P04798	CHEMBL3544905	Cytochrome P450 1A	P04798|P05177	PROTEIN FAMILY	Homo sapiens	44	46	9606	FALSE	CYP1A1
P49019	CHEMBL4421	HM74 nicotinic acid GPCR	P49019	SINGLE PROTEIN	Homo sapiens	285	353	9606	FALSE	HCAR3
P04150	CHEMBL2034	Glucocorticoid receptor	P04150	SINGLE PROTEIN	Homo sapiens	5548	15052	9606	FALSE	NR3C1
	CHEMBL4296397	1BR.3.GN		CELL-LINE	Homo sapiens	5	11	9606	FALSE
P17787	CHEMBL3885595	Integrin alpha-5/Neuronal acetylcholine receptor subunit alpha-3/Neuronal acetylcholine receptor subunit beta-2/Neuronal acetylcholine receptor subunit beta-4	P17787|P30926|P32297|P08648	PROTEIN COMPLEX	Homo sapiens	13	25	9606	FALSE	CHRNB2
	CHEMBL4630780	OC-3-VGH		CELL-LINE	Homo sapiens	6	9	9606	FALSE
Q04917	CHEMBL3708585	14-3-3 protein eta	Q04917	SINGLE PROTEIN	Homo sapiens	20	23	9606	FALSE	YWHAH
P35228	CHEMBL2111350	Nitric oxide synthase (inducible and endothelial)	P35228|P29474	SELECTIVITY GROUP	Homo sapiens	112	128	9606	FALSE	NOS2
Q460N3	CHEMBL2176778	Poly [ADP-ribose] polymerase 15	Q460N3	SINGLE PROTEIN	Homo sapiens	163	229	9606	FALSE	PARP15
P51993	CHEMBL4443	Fucosyltransferase 6	P51993	SINGLE PROTEIN	Homo sapiens	14	19	9606	FALSE	FUT6
P27987	CHEMBL5165	Inositol-trisphosphate 3-kinase B	P27987	SINGLE PROTEIN	Homo sapiens	97	97	9606	FALSE	ITPKB
P28838	CHEMBL3965	Leucine aminopeptidase	P28838	SINGLE PROTEIN	Homo sapiens	163	179	9606	FALSE	LAP3
P07451	CHEMBL2885	Carbonic anhydrase III	P07451	SINGLE PROTEIN	Homo sapiens	437	753	9606	FALSE	CA3
Q9NY59	CHEMBL4523470	Sphingomyelin phosphodiesterase 3	Q9NY59	SINGLE PROTEIN	Homo sapiens	112	116	9606	FALSE	SMPD3
Q86UL3	CHEMBL4523372	Glycerol-3-phosphate acyltransferase 4	Q86UL3	SINGLE PROTEIN	Homo sapiens	1	6	9606	FALSE	GPAT4
P32247	CHEMBL4080	Bombesin receptor subtype-3	P32247	SINGLE PROTEIN	Homo sapiens	356	772	9606	FALSE	BRS3
Q96KB5	CHEMBL4896	PDZ-binding kinase	Q96KB5	SINGLE PROTEIN	Homo sapiens	958	1000	9606	FALSE	PBK
Q07343	CHEMBL275	Phosphodiesterase 4B	Q07343	SINGLE PROTEIN	Homo sapiens	2267	2782	9606	FALSE	PDE4B
P06729	CHEMBL3885600	Lymphocyte function-associated antigen 3/T-cell surface antigen CD2	P06729|P19256	PROTEIN-PROTEIN INTERACTION	Homo sapiens	7	9	9606	FALSE	CD2
Q99570	CHEMBL2189144	Phosphoinositide 3-kinase regulatory subunit 4	Q99570	SINGLE PROTEIN	Homo sapiens	3	4	9606	FALSE	PIK3R4
P11474	CHEMBL4296142	von Hippel-Lindau disease tumor suppressor/Steroid hormone receptor ERR1	P11474|P40337	PROTEIN-PROTEIN INTERACTION	Homo sapiens	16	46	9606	FALSE	ESRRA
	CHEMBL614530	BXPC-3		CELL-LINE	Homo sapiens	2385	3280	9606	FALSE
Q15059	CHEMBL4523753	Protein cereblon/Bromodomain-containing protein 3	Q15059|Q96SW2	PROTEIN-PROTEIN INTERACTION	Homo sapiens	22	90	9606	FALSE	BRD3
Q9Y6K9	CHEMBL4967	NF-kappa-B essential modulator	Q9Y6K9	SINGLE PROTEIN	Homo sapiens	4	4	9606	FALSE	IKBKG
Q9HBY0	CHEMBL1741216	NADPH oxidase 3	Q9HBY0	SINGLE PROTEIN	Homo sapiens	8	9	9606	FALSE	NOX3
P49863	CHEMBL4930	Granzyme K	P49863	SINGLE PROTEIN	Homo sapiens	15	19	9606	FALSE	GZMK
P37231	CHEMBL2111394	RXR alpha/PPAR gamma	P37231|P19793	PROTEIN COMPLEX	Homo sapiens	53	112	9606	FALSE	PPARG
Q8WTS1	CHEMBL3883313	Perilipin-1/ABHD5	Q8WTS1|O60240	PROTEIN-PROTEIN INTERACTION	Homo sapiens	45	45	9606	FALSE	ABHD5
P28476	CHEMBL2109242	GABA-C receptor	P28476|A8MPY1|P24046	PROTEIN COMPLEX GROUP	Homo sapiens	14	14	9606	FALSE	GABRR2
Q9Y2I7	CHEMBL5465237	VHL/1-phosphatidylinositol 3-phosphate 5-kinase	Q9Y2I7|P40337	PROTEIN-PROTEIN INTERACTION	Homo sapiens	23	59	9606	FALSE	PIKFYVE
P42330	CHEMBL4681	Aldo-keto-reductase family 1 member C3	P42330	SINGLE PROTEIN	Homo sapiens	965	1567	9606	FALSE	AKR1C3
O60427	CHEMBL5840	Fatty acid desaturase 1	O60427	SINGLE PROTEIN	Homo sapiens	137	145	9606	FALSE	FADS1
Q9NP56	CHEMBL4716	Phosphodiesterase 7B	Q9NP56	SINGLE PROTEIN	Homo sapiens	87	101	9606	FALSE	PDE7B
Q15059	CHEMBL4296135	Cereblon/Cullin-4A/Bromodomain-containing protein 3	Q15059|Q96SW2|Q13619	PROTEIN-PROTEIN INTERACTION	Homo sapiens	19	31	9606	FALSE	BRD3
Q6ZMB0	CHEMBL2321631	UDP-GlcNAc:betaGal beta-1,3-N-acetylglucosaminyltransferase 6	Q6ZMB0	SINGLE PROTEIN	Homo sapiens	3	3	9606	FALSE	B3GNT6
Q8TDX5	CHEMBL4105941	2-amino-3-carboxymuconate-6-semialdehyde decarboxylase	Q8TDX5	SINGLE PROTEIN	Homo sapiens	79	133	9606	FALSE	ACMSD
Q9NQY0	CHEMBL4295959	Bridging integrator 3	Q9NQY0	SINGLE PROTEIN	Homo sapiens	1	1	9606	FALSE	BIN3
Q5R387	CHEMBL4524005	Secretory phospholipase A2	Q5R387|Q9NZK7|P14555|Q9BZM2|Q9UNK4|P39877|O15496|P04054|Q9NZ20|Q9BZM1|Q9BX93	PROTEIN FAMILY	Homo sapiens	14	27	9606	FALSE	PLA2G2C
Q9Y572	CHEMBL1795199	Receptor-interacting serine/threonine-protein kinase 3	Q9Y572	SINGLE PROTEIN	Homo sapiens	435	518	9606	FALSE	RIPK3
P47870	CHEMBL3885572	Gamma-aminobutyric acid receptor subunit alpha-3/ beta-2	P47870|P34903	PROTEIN COMPLEX	Homo sapiens	3	6	9606	FALSE	GABRB2
P10589	CHEMBL1961789	COUP transcription factor 1	P10589	SINGLE PROTEIN	Homo sapiens	7	7	9606	FALSE	NR2F1
Q11128	CHEMBL3146	Fucosyltransferase 5	Q11128	SINGLE PROTEIN	Homo sapiens	10	13	9606	FALSE	FUT5
P29322	CHEMBL4134	Ephrin type-A receptor 8	P29322	SINGLE PROTEIN	Homo sapiens	553	824	9606	FALSE	EPHA8
P29474	CHEMBL4803	Nitric-oxide synthase, endothelial	P29474	SINGLE PROTEIN	Homo sapiens	1192	1485	9606	FALSE	NOS3
P08684	CHEMBL4523986	Cytochrome P450	P08684|P04798|P33260|P20815|P05177|P78329|P11712|P51589|P33261|P10632|P10635|Q02928|P20813|Q16678|P11509|Q9HB55|P05181|P24462|Q8TAV3|Q08477|Q16696|P98187|P20853|P24903|Q6VVX0|Q96SQ9|Q7Z449|Q5TCH4|P13584	PROTEIN FAMILY	Homo sapiens	291	439	9606	FALSE	CYP3A4
O15379	CHEMBL2111363	Histone deacetylase 3/Nuclear receptor corepressor 2 (HDAC3/NCoR2)	O15379|Q9Y618	PROTEIN COMPLEX	Homo sapiens	570	765	9606	FALSE	HDAC3
P0DPH7	CHEMBL3832941	Tubulin alpha	P0DPH7|P68366|Q71U36|P68363|Q9BQE3|Q6PEY2|A6NHL2|Q9NY65	PROTEIN FAMILY	Homo sapiens	35	84	9606	FALSE	TUBA3C
Q9GZR5	CHEMBL5169195	Elongation of very long chain fatty acids protein 4	Q9GZR5	SINGLE PROTEIN	Homo sapiens	1	1	9606	FALSE	ELOVL4
P08238	CHEMBL4296081	Heat shock protein HSP 90-beta/Hsp90 co-chaperone Cdc37	P08238|Q16543	PROTEIN COMPLEX	Homo sapiens	55	85	9606	FALSE	HSP90AB1
P46531	CHEMBL4524007	Notch receptor	P46531|Q9UM47|Q04721|Q99466	PROTEIN FAMILY	Homo sapiens	2	2	9606	FALSE	NOTCH1
Q9Y616	CHEMBL4748234	VHL/IRAK3	Q9Y616|P40337	PROTEIN-PROTEIN INTERACTION	Homo sapiens	8	16	9606	FALSE	IRAK3
Q13946	CHEMBL3012	Phosphodiesterase 7A	Q13946	SINGLE PROTEIN	Homo sapiens	974	1106	9606	FALSE	PDE7A
Q9HBI6	CHEMBL4295949	Cytochrome P450 4F11	Q9HBI6	SINGLE PROTEIN	Homo sapiens	6	6	9606	FALSE	CYP4F11
Q16875	CHEMBL2331053	6-phosphofructo-2-kinase/fructose-2,6-bisphosphatase 3	Q16875	SINGLE PROTEIN	Homo sapiens	921	1469	9606	FALSE	PFKFB3
O00408	CHEMBL2652	Phosphodiesterase 2A	O00408	SINGLE PROTEIN	Homo sapiens	1406	1806	9606	FALSE	PDE2A
Q96D31	CHEMBL3038476	ORAI 1/2/3	Q96D31|Q96SN7|Q9BRQ5	PROTEIN FAMILY	Homo sapiens	41	82	9606	FALSE	ORAI1
Q9NZJ5	CHEMBL6030	Eukaryotic translation initiation factor 2-alpha kinase 3	Q9NZJ5	SINGLE PROTEIN	Homo sapiens	374	651	9606	FALSE	EIF2AK3
O76074	CHEMBL2111340	Phosphodiesterase 4 and 5 (PDE4 and PDE5)	O76074|P27815|Q08499|Q07343|Q08493	SELECTIVITY GROUP	Homo sapiens	42	47	9606	FALSE	PDE5A
Q13133	CHEMBL2808	LXR-alpha	Q13133	SINGLE PROTEIN	Homo sapiens	1398	2946	9606	FALSE	NR1H3
P49840	CHEMBL2095188	Glycogen synthase kinase-3	P49840|P49841	PROTEIN FAMILY	Homo sapiens	714	784	9606	FALSE	GSK3A
Q15120	CHEMBL3893	Pyruvate dehydrogenase kinase isoform 3	Q15120	SINGLE PROTEIN	Homo sapiens	60	72	9606	FALSE	PDK3
	CHEMBL2366372	JVM-3		CELL-LINE	Homo sapiens	131	132	9606	FALSE
Q86VF5	CHEMBL5465325	2-acylglycerol O-acyltransferase 3	Q86VF5	SINGLE PROTEIN	Homo sapiens	1	1	9606	FALSE	MOGAT3
Q9H3M9	CHEMBL4630855	Ataxin-3-like protein	Q9H3M9	SINGLE PROTEIN	Homo sapiens	3	3	9606	FALSE	ATXN3L
P98170	CHEMBL4523722	BRD4/E3 ubiquitin-protein ligase XIAP	P98170|O60885	PROTEIN-PROTEIN INTERACTION	Homo sapiens	3	4	9606	FALSE	XIAP
	CHEMBL4296501	TIG-3		CELL-LINE	Homo sapiens	5	59	9606	FALSE
Q01094	CHEMBL4382	Transcription factor E2F1	Q01094	SINGLE PROTEIN	Homo sapiens	4	14	9606	FALSE	E2F1
Q16644	CHEMBL4670	MAP kinase-activated protein kinase 3	Q16644	SINGLE PROTEIN	Homo sapiens	1583	2239	9606	FALSE	MAPKAPK3
Q96D31	CHEMBL4296083	Short transient receptor potential channel 1 & 3/Stromal interaction molecule 1/Calcium release-activated calcium channel protein 1	Q96D31|Q13507|Q13586|P48995	PROTEIN COMPLEX	Homo sapiens	36	72	9606	FALSE	ORAI1
Q9UBY5	CHEMBL3250	Lysophosphatidic acid receptor Edg-7	Q9UBY5	SINGLE PROTEIN	Homo sapiens	292	475	9606	FALSE	LPAR3
P41587	CHEMBL4532	Vasoactive intestinal polypeptide receptor 2	P41587	SINGLE PROTEIN	Homo sapiens	212	744	9606	FALSE	VIPR2
Q9H492	CHEMBL4879518	Microtubule-associated proteins 1A/1B light chain 3A	Q9H492	SINGLE PROTEIN	Homo sapiens	61	108	9606	FALSE	MAP1LC3A
Q9BZ95	CHEMBL3108646	Histone-lysine N-methyltransferase NSD3	Q9BZ95	SINGLE PROTEIN	Homo sapiens	105	172	9606	FALSE	NSD3
Q13686	CHEMBL5169151	Nucleic acid dioxygenase ALKBH1	Q13686	SINGLE PROTEIN	Homo sapiens	1	2	9606	FALSE	ALKBH1
Q9UH17	CHEMBL4523487	DNA dC->dU-editing enzyme APOBEC-3B	Q9UH17	SINGLE PROTEIN	Homo sapiens	8	8	9606	FALSE	APOBEC3B
Q9H9B1	CHEMBL3885593	Histone-lysine N-methyltransferase EHMT1/EHMT2	Q9H9B1|Q96KQ7	PROTEIN FAMILY	Homo sapiens	7	8	9606	FALSE	EHMT1
Q9UHC3	CHEMBL5368	Amiloride-sensitive cation channel 3	Q9UHC3	SINGLE PROTEIN	Homo sapiens	126	217	9606	FALSE	ASIC3
P67870	CHEMBL3832943	Casein kinase 2	P67870|P68400|P19784|Q8NEV1	PROTEIN FAMILY	Homo sapiens	329	420	9606	FALSE	CSNK2B
O43924	CHEMBL4523623	PDE6D/KRAS	O43924|P01116	PROTEIN-PROTEIN INTERACTION	Homo sapiens	7	21	9606	FALSE	PDE6D
Q14571	CHEMBL2111451	Inositol 1,4,5-trisphosphate receptor	Q14571|Q14573|Q14643	PROTEIN FAMILY	Homo sapiens	6	13	9606	FALSE	ITPR2
P26045	CHEMBL2396509	Tyrosine-protein phosphatase non-receptor type 3	P26045	SINGLE PROTEIN	Homo sapiens	9	9	9606	FALSE	PTPN3
P25089	CHEMBL5646	N-formyl peptide receptor 3	P25089	SINGLE PROTEIN	Homo sapiens	548	561	9606	FALSE	FPR3
Q15125	CHEMBL3885502	3-beta-hydroxysteroid-Delta(8),Delta(7)-isomerase/Delta(24)-sterol reductase	Q15125|Q15392	PROTEIN FAMILY	Homo sapiens	1	1	9606	FALSE	EBP
O00571	CHEMBL5553	ATP-dependent RNA helicase DDX3X	O00571	SINGLE PROTEIN	Homo sapiens	405	438	9606	FALSE	DDX3X
Q07002	CHEMBL4106161	CDK18/Cyclin Y	Q07002|Q8ND76	PROTEIN COMPLEX	Homo sapiens	42	44	9606	FALSE	CDK18
P35222	CHEMBL3885541	TCF4-CTNNB1 complex	P35222|P15884	PROTEIN COMPLEX	Homo sapiens	39	55	9606	FALSE	CTNNB1
Q9Y2K2	CHEMBL6149	Serine/threonine-protein kinase SIK3	Q9Y2K2	SINGLE PROTEIN	Homo sapiens	601	727	9606	FALSE	SIK3
P43005	CHEMBL2721	Excitatory amino acid transporter 3	P43005	SINGLE PROTEIN	Homo sapiens	292	534	9606	FALSE	SLC1A1
Q8NFP7	CHEMBL4295904	Diphosphoinositol polyphosphate phosphohydrolase 3-alpha	Q8NFP7	SINGLE PROTEIN	Homo sapiens	5	12	9606	FALSE	NUDT10
P22607	CHEMBL5291680	Cereblon/FGFR3	P22607|Q96SW2	PROTEIN-PROTEIN INTERACTION	Homo sapiens	3	3	9606	FALSE	FGFR3
Q14191	CHEMBL2146312	Werner syndrome ATP-dependent helicase	Q14191	SINGLE PROTEIN	Homo sapiens	8356	8824	9606	FALSE	WRN
P49916	CHEMBL4295773	DNA ligase 3	P49916	SINGLE PROTEIN	Homo sapiens	3	3	9606	FALSE	LIG3
Q9HCF6	CHEMBL3559708	Transient receptor potential cation channel subfamily M member 3	Q9HCF6	SINGLE PROTEIN	Homo sapiens	2	2	9606	FALSE	TRPM3
O15144	CHEMBL4295657	Actin-related protein 2/3 complex subunit 2	O15144	SINGLE PROTEIN	Homo sapiens	1	2	9606	FALSE	ARPC2
O43924	CHEMBL3860	Phosphodiesterase 6D	O43924	SINGLE PROTEIN	Homo sapiens	175	256	9606	FALSE	PDE6D
Q13951	CHEMBL1615386	Core-binding factor subunit beta	Q13951	SINGLE PROTEIN	Homo sapiens	34	36	9606	FALSE	CBFB
P40337	CHEMBL4630744	VHL/Aiolos	P40337|Q9UKT9	PROTEIN-PROTEIN INTERACTION	Homo sapiens	2	2	9606	FALSE	VHL
P47870	CHEMBL2111339	GABA A receptor alpha-3/beta-2/gamma-2	P47870|P18507|P34903	PROTEIN COMPLEX	Homo sapiens	71	101	9606	FALSE	GABRB2
Q14123	CHEMBL4619	Phosphodiesterase 1C	Q14123	SINGLE PROTEIN	Homo sapiens	213	248	9606	FALSE	PDE1C
P27986	CHEMBL2111432	PI3-kinase p110-delta/p85-alpha	P27986|O00329	PROTEIN COMPLEX	Homo sapiens	1359	1526	9606	FALSE	PIK3R1
O60664	CHEMBL4523145	Perilipin-3	O60664	SINGLE PROTEIN	Homo sapiens	1	1	9606	FALSE	PLIN3
Q9H2K8	CHEMBL5701	Serine/threonine-protein kinase TAO3	Q9H2K8	SINGLE PROTEIN	Homo sapiens	771	1046	9606	FALSE	TAOK3
Q9UM73	CHEMBL5465392	ALK-TPM3	Q9UM73|P06753	CHIMERIC PROTEIN	Homo sapiens	1	1	9606	FALSE	ALK
	CHEMBL614534	Calu-3		CELL-LINE	Homo sapiens	355	409	9606	FALSE
Q9BPW9	CHEMBL5974	Dehydrogenase/reductase SDR family member 9	Q9BPW9	SINGLE PROTEIN	Homo sapiens	11	11	9606	FALSE	DHRS9
O96020	CHEMBL4523635	CDK3/Cyclin-E2	O96020|Q00526	PROTEIN COMPLEX	Homo sapiens	2	2	9606	FALSE	CCNE2
P05177	CHEMBL3356	Cytochrome P450 1A2	P05177	SINGLE PROTEIN	Homo sapiens	23751	26773	9606	FALSE	CYP1A2
Q9UBC9	CHEMBL4295970	Small proline-rich protein 3	Q9UBC9	SINGLE PROTEIN	Homo sapiens	1	1	9606	FALSE	SPRR3
P03923	CHEMBL2363065	Mitochondrial complex I (NADH dehydrogenase)	P03923|O95299|O00217|P03901|P56556|P03886|O95139|O00483|Q86Y39|P17568|P03891|O75306|P03915|P51970|O43674|P03905|P03897|O14561|O15239|O43181|O43676|O43677|O43678|O43920|O75251|O75380|O75438|O75489|O95167|O95168|O95169|O95178|O95182|O95298|O96000|P19404|P28331|P49821|P56181|Q16718|Q16795|Q8N183|Q9BU61|Q9NRX3|Q9NX14|Q9P032|Q9P0J0|Q9UI09|Q9Y375|Q9Y6M9	PROTEIN COMPLEX	Homo sapiens	13	28	9606	FALSE	MT-ND6
Q01453	CHEMBL1293298	Peripheral myelin protein 22	Q01453	SINGLE PROTEIN	Homo sapiens	696	699	9606	FALSE	PMP22
O60602	CHEMBL2176839	Toll-like receptor 5	O60602	SINGLE PROTEIN	Homo sapiens	187	194	9606	FALSE	TLR5
P21580	CHEMBL4523200	Tumor necrosis factor alpha-induced protein 3	P21580	SINGLE PROTEIN	Homo sapiens	1	1	9606	FALSE	TNFAIP3
Q16548	CHEMBL5169270	BCL2A11/BBC3	Q16548|Q9BXH1	PROTEIN-PROTEIN INTERACTION	Homo sapiens	1	2	9606	FALSE	BCL2A1
Q00325	CHEMBL4295795	Phosphate carrier protein, mitochondrial	Q00325	SINGLE PROTEIN	Homo sapiens	1	1	9606	FALSE	SLC25A3
O15379	CHEMBL4523679	Protein cereblon/Histone deacetylase 3	O15379|Q96SW2	PROTEIN-PROTEIN INTERACTION	Homo sapiens	4	4	9606	FALSE	HDAC3
Q5JUX0	CHEMBL4523325	Spindlin-3	Q5JUX0	SINGLE PROTEIN	Homo sapiens	3	4	9606	FALSE	SPIN3
Q8TDD5	CHEMBL1293243	MCOLN3 protein	Q8TDD5	SINGLE PROTEIN	Homo sapiens	281	319	9606	FALSE	MCOLN3
Q8IWE4	CHEMBL4295894	DCN1-like protein 3	Q8IWE4	SINGLE PROTEIN	Homo sapiens	6	8	9606	FALSE	DCUN1D3
Q14242	CHEMBL3301394	P-selectin/P-selectin glycoprotein ligand 1	Q14242|P16109	PROTEIN-PROTEIN INTERACTION	Homo sapiens	3	3	9606	FALSE	SELPLG
Q9Y6I4	CHEMBL5291515	Ubiquitin carboxyl-terminal hydrolase 3	Q9Y6I4	SINGLE PROTEIN	Homo sapiens	3	4	9606	FALSE	USP3
	CHEMBL2366307	EW-3		CELL-LINE	Homo sapiens	119	120	9606	FALSE
Q9Y468	CHEMBL1287622	Lethal(3)malignant brain tumor-like protein 1	Q9Y468	SINGLE PROTEIN	Homo sapiens	13946	14538	9606	FALSE	L3MBTL1
P45452	CHEMBL280	Matrix metalloproteinase 13	P45452	SINGLE PROTEIN	Homo sapiens	3351	4186	9606	FALSE	MMP13
P37231	CHEMBL235	Peroxisome proliferator-activated receptor gamma	P37231	SINGLE PROTEIN	Homo sapiens	8010	15429	9606	FALSE	PPARG
P23458	CHEMBL5291972	JAK1/STAT1	P23458|P42224	PROTEIN COMPLEX	Homo sapiens	1	1	9606	FALSE	JAK1
Q9NWZ3	CHEMBL4523723	E3 ubiquitin-protein ligase XIAP/IRAK4	Q9NWZ3|P98170	PROTEIN-PROTEIN INTERACTION	Homo sapiens	2	2	9606	FALSE	IRAK4
	CHEMBL2366348	JEG-3		CELL-LINE	Homo sapiens	106	109	9606	FALSE
O60755	CHEMBL4524008	Galanin receptor	O60755|O43603|P47211	PROTEIN FAMILY	Homo sapiens	1	1	9606	FALSE	GALR3
P42336	CHEMBL3885616	Phosphatidylinositol 4,5-bisphosphate 3-kinase catalytic subunit alpha isoform/[Pyruvate dehydrogenase (acetyl-transferring)] kinase isozyme 1, mitochondrial	P42336|Q15118	PROTEIN FAMILY	Homo sapiens	16	16	9606	FALSE	PIK3CA
Q9GZV3	CHEMBL4507	High-affinity choline transporter	Q9GZV3	SINGLE PROTEIN	Homo sapiens	1058	1463	9606	FALSE	SLC5A7
P27986	CHEMBL4296106	PIK3CG/PIK3R1	P27986|P48736	PROTEIN COMPLEX	Homo sapiens	1	1	9606	FALSE	PIK3R1
P43628	CHEMBL3713026	Killer cell immunoglobulin-like receptor 2DL3	P43628	SINGLE PROTEIN	Homo sapiens			9606	FALSE	KIR2DL3
P51812	CHEMBL4630724	p90RSK	P51812|Q15349|Q9UK32|Q15418	PROTEIN FAMILY	Homo sapiens			9606	FALSE	RPS6KA3
P29317	CHEMBL2363043	Ephrin receptor	P29317|P29323|P54756|P54764|P29322|Q9UF33|Q15375|P54753|P29320|P54762|P54760|P21709|O15197|Q5JZY3	PROTEIN FAMILY	Homo sapiens			9606	FALSE	EPHA2
ENSG00000168610	CHEMBL4622829	STAT-3 mRNA 3'UTR	ENSG00000168610	NUCLEIC-ACID	Homo sapiens			9606	FALSE
Q9BXY4	CHEMBL4665590	RSPO3-LGR4	Q9BXY4|Q9BXB1	PROTEIN-PROTEIN INTERACTION	Homo sapiens			9606	FALSE	RSPO3
P80365	CHEMBL3542430	11-beta-hydroxysteroid dehydrogenase	P80365|P28845	PROTEIN FAMILY	Homo sapiens			9606	FALSE	HSD11B2
Q495A1	CHEMBL4630878	T-cell immunoreceptor with Ig and ITIM domains	Q495A1	SINGLE PROTEIN	Homo sapiens			9606	FALSE	TIGIT
Q9HB29	CHEMBL4665591	IL36 receptor	Q9HB29|Q9NPH3	PROTEIN COMPLEX	Homo sapiens			9606	FALSE	IL1RL2
P19235	CHEMBL4804252	Innate repair receptor	P19235|P32927	PROTEIN COMPLEX	Homo sapiens			9606	FALSE	EPOR
P43357	CHEMBL4662941	Melanoma-associated antigen 3	P43357	SINGLE PROTEIN	Homo sapiens			9606	FALSE	MAGEA3
P26951	CHEMBL3712987	Interleukin-3 receptor subunit alpha	P26951	SINGLE PROTEIN	Homo sapiens			9606	FALSE	IL3RA
Q99504	CHEMBL4296245	Eyes absent homolog 3	Q99504	SINGLE PROTEIN	Homo sapiens	14	40	9606	FALSE	EYA3
Q96T60	CHEMBL4523434	Bifunctional polynucleotide phosphatase/kinase	Q96T60	SINGLE PROTEIN	Homo sapiens	5	17	9606	FALSE	PNKP
P53539	CHEMBL4630755	Protein fosB/Transcription factor jun-D	P53539|P17535	PROTEIN COMPLEX	Homo sapiens	15	16	9606	FALSE	FOSB
Q9ULK4	CHEMBL4146	Vitamin D3 receptor-interacting protein	Q9ULK4	SINGLE PROTEIN	Homo sapiens	2	2	9606	FALSE	MED23
P48061	CHEMBL3286074	Stromal cell-derived factor 1	P48061	SINGLE PROTEIN	Homo sapiens	138	156	9606	FALSE	CXCL12
P12883	CHEMBL3831286	Cardiac myosin	P12883|P13533|A7E2Y1|P08590|P10916|Q01449|P12829	PROTEIN COMPLEX	Homo sapiens			9606	FALSE	MYH7
Q5ZPR3	CHEMBL3712879	CD276 antigen	Q5ZPR3	SINGLE PROTEIN	Homo sapiens			9606	FALSE	CD276
P32942	CHEMBL3712862	Intercellular adhesion molecule 3	P32942	SINGLE PROTEIN	Homo sapiens			9606	FALSE	ICAM3
P25440	CHEMBL4296614	Bromodomain and extra-terminal motif (BET)	P25440|O60885|Q58F21|Q15059	PROTEIN FAMILY	Homo sapiens			9606	FALSE	BRD2
P61073	CHEMBL2107	C-X-C chemokine receptor type 4	P61073	SINGLE PROTEIN	Homo sapiens	1774	3538	9606	FALSE	CXCR4
P04626	CHEMBL4630723	ErbB-2/ErbB-3 heterodimer	P04626|P21860	PROTEIN COMPLEX	Homo sapiens	2	7	9606	FALSE	ERBB2
P41146	CHEMBL2014	Nociceptin receptor	P41146	SINGLE PROTEIN	Homo sapiens	1981	3895	9606	FALSE	OPRL1
P35916	CHEMBL1955	Vascular endothelial growth factor receptor 3	P35916	SINGLE PROTEIN	Homo sapiens	2360	3325	9606	FALSE	FLT4
P22102	CHEMBL3972	GAR transformylase	P22102	SINGLE PROTEIN	Homo sapiens	186	549	9606	FALSE	GART
P14867	CHEMBL2093872	GABA-A receptor; anion channel	P14867|P47870|P18507|P28472|P48169|Q99928|Q9UN88|P34903|O00591|O14764|Q8N1C3|P18505|P78334|P47869|P31644|Q16445	PROTEIN COMPLEX GROUP	Homo sapiens	755	991	9606	FALSE	GABRA1
P51449	CHEMBL1741186	Nuclear receptor ROR-gamma	P51449	SINGLE PROTEIN	Homo sapiens	4371	8867	9606	FALSE	RORC
Q8TBC4	CHEMBL3831283	NEDD8 activating enzyme	Q8TBC4|Q13564	PROTEIN COMPLEX	Homo sapiens	265	447	9606	FALSE	UBA3
P08684	CHEMBL2364675	Cytochrome P450 3A	P08684|P20815|Q9HB55|P24462	PROTEIN FAMILY	Homo sapiens	95	140	9606	FALSE	CYP3A4
P24928	CHEMBL1641353	DNA-directed RNA polymerase II subunit RPB1	P24928	SINGLE PROTEIN	Homo sapiens	5	9	9606	FALSE	POLR2A
P63104	CHEMBL4105899	14-3-3 protein zeta/delta	P63104	SINGLE PROTEIN	Homo sapiens	29	53	9606	FALSE	YWHAZ
P52790	CHEMBL2709	Hexokinase type III	P52790	SINGLE PROTEIN	Homo sapiens	1	1	9606	FALSE	HK3
P98179	CHEMBL4295793	RNA-binding protein 3	P98179	SINGLE PROTEIN	Homo sapiens	1	1	9606	FALSE	RBM3
Q12906	CHEMBL5465305	Interleukin enhancer-binding factor 3	Q12906	SINGLE PROTEIN	Homo sapiens	2	6	9606	FALSE	ILF3
Q15904	CHEMBL4790	Vacuolar ATP synthase subunit S1	Q15904	SINGLE PROTEIN	Homo sapiens	33	39	9606	FALSE	ATP6AP1
O15254	CHEMBL4105817	Peroxisomal acyl-coenzyme A oxidase 3	O15254	SINGLE PROTEIN	Homo sapiens	243	243	9606	FALSE	ACOX3
P46063	CHEMBL1293236	ATP-dependent DNA helicase Q1	P46063	SINGLE PROTEIN	Homo sapiens	4596	5575	9606	FALSE	RECQL
Q8IV08	CHEMBL2769	Phospholipase D3	Q8IV08	SINGLE PROTEIN	Homo sapiens	7	27	9606	FALSE	PLD3
P84022	CHEMBL4296077	Transforming growth factor beta-1 proprotein/Mothers against decapentaplegic homolog 3	P84022|P01137	PROTEIN-PROTEIN INTERACTION	Homo sapiens	2	6	9606	FALSE	SMAD3
O60884	CHEMBL4295671	DnaJ homolog subfamily A member 2	O60884	SINGLE PROTEIN	Homo sapiens	1	1	9606	FALSE	DNAJA2
Q8N5C8	CHEMBL4295902	TGF-beta-activated kinase 1 and MAP3K7-binding protein 3	Q8N5C8	SINGLE PROTEIN	Homo sapiens	1	1	9606	FALSE	TAB3
P55795	CHEMBL4296005	Heterogeneous nuclear ribonucleoprotein H2	P55795	SINGLE PROTEIN	Homo sapiens	1	2	9606	FALSE	HNRNPH2
P08754	CHEMBL4221	Guanine nucleotide-binding protein G(k), alpha-3 subunit	P08754	SINGLE PROTEIN	Homo sapiens	35	65	9606	FALSE	GNAI3
P43003	CHEMBL3085	Excitatory amino acid transporter 1	P43003	SINGLE PROTEIN	Homo sapiens	277	593	9606	FALSE	SLC1A3
P55084	CHEMBL4523245	Trifunctional enzyme subunit beta, mitochondrial	P55084	SINGLE PROTEIN	Homo sapiens	1	1	9606	FALSE	HADHB
O43924	CHEMBL5482984	LC3-B-PDEdelta	O43924|Q9GZQ8	PROTEIN-PROTEIN INTERACTION	Homo sapiens	13	25	9606	FALSE	PDE6D
Q5VWG9	CHEMBL4523329	Transcription initiation factor TFIID subunit 3	Q5VWG9	SINGLE PROTEIN	Homo sapiens	1	1	9606	FALSE	TAF3
P19256	CHEMBL3790	Lymphocyte function-associated antigen 3, CD58	P19256	SINGLE PROTEIN	Homo sapiens	7	7	9606	FALSE	CD58
P01160	CHEMBL1293193	Atrial natriuretic factor	P01160	SINGLE PROTEIN	Homo sapiens	17	17	9606	FALSE	NPPA
P22736	CHEMBL1293229	Nuclear receptor subfamily 4 group A member 1	P22736	SINGLE PROTEIN	Homo sapiens	389	528	9606	FALSE	NR4A1
P46937	CHEMBL5465250	YAP1-TEAD4	P46937|Q15561	PROTEIN COMPLEX	Homo sapiens	39	180	9606	FALSE	YAP1
O60669	CHEMBL4802068	Monocarboxylate transporter 2/3	O60669|O95907	SELECTIVITY GROUP	Homo sapiens	2	2	9606	FALSE	SLC16A7
P15153	CHEMBL5482993	RAC1/RAC2/RAC3	P15153|P60763|P63000	PROTEIN FAMILY	Homo sapiens	1	1	9606	FALSE	RAC2
Q9BZJ3	CHEMBL2095193	Tryptase	Q9BZJ3|Q15661|Q9NRR2	PROTEIN FAMILY	Homo sapiens	308	333	9606	FALSE	TPSD1
O76074	CHEMBL2111400	Phosphodiesterase 3 and 5 (PDE3 and PDE5)	O76074|Q14432|Q13370	SELECTIVITY GROUP	Homo sapiens	76	91	9606	FALSE	PDE5A
P51878	CHEMBL3131	Caspase-5	P51878	SINGLE PROTEIN	Homo sapiens	88	111	9606	FALSE	CASP5
Q9H227	CHEMBL3865	Beta-glucosidase cytosolic	Q9H227	SINGLE PROTEIN	Homo sapiens	59	63	9606	FALSE	GBA3
P61964	CHEMBL5169069	VHL/WDR5	P61964|P40337	PROTEIN-PROTEIN INTERACTION	Homo sapiens	27	98	9606	FALSE	WDR5
P14151	CHEMBL3831288	Selectin	P14151|P16581|P16109	PROTEIN FAMILY	Homo sapiens			9606	FALSE	SELL
P40879	CHEMBL4523223	Chloride anion exchanger	P40879	SINGLE PROTEIN	Homo sapiens	3	3	9606	FALSE	SLC26A3
P10275	CHEMBL4296118	Androgen receptor/Baculoviral IAP repeat-containing protein 2	P10275|Q13490	PROTEIN-PROTEIN INTERACTION	Homo sapiens	20	32	9606	FALSE	AR
Q15059	CHEMBL4296150	von Hippel-Lindau disease tumor suppressor/Elongin-B/Elongin-C/Bromodomain-containing protein 3	Q15059|P40337|Q15370|Q15369	PROTEIN-PROTEIN INTERACTION	Homo sapiens	9	22	9606	FALSE	BRD3
P00519	CHEMBL4296120	E3 ubiquitin-protein ligase XIAP/BCR/ABL	P00519|P98170|P11274	PROTEIN-PROTEIN INTERACTION	Homo sapiens	2	2	9606	FALSE	ABL1
P31645	CHEMBL2363064	Monoamine transporter	P31645|Q01959|P23975	PROTEIN FAMILY	Homo sapiens			9606	FALSE	SLC6A4
Q14957	CHEMBL4109	Glutamate [NMDA] receptor subunit epsilon 3	Q14957	SINGLE PROTEIN	Homo sapiens	47	50	9606	FALSE	GRIN2C
P35916	CHEMBL3301389	Focal adhesion kinase 1/vascular endothelial growth factor receptor 3	P35916|Q05397	PROTEIN-PROTEIN INTERACTION	Homo sapiens	2	10	9606	FALSE	FLT4
Q6ZN16	CHEMBL1163127	Mitogen-activated protein kinase kinase kinase 15	Q6ZN16	SINGLE PROTEIN	Homo sapiens	243	264	9606	FALSE	MAP3K15
P54646	CHEMBL3038457	AMPK alpha2/beta2/gamma3	P54646|O43741|Q9UGI9	PROTEIN COMPLEX	Homo sapiens	14	25	9606	FALSE	PRKAA2
P00352	CHEMBL3577	Aldehyde dehydrogenase 1A1	P00352	SINGLE PROTEIN	Homo sapiens	76086	77059	9606	FALSE	ALDH1A1
O15511	CHEMBL4295658	Actin-related protein 2/3 complex subunit 5	O15511	SINGLE PROTEIN	Homo sapiens	2	3	9606	FALSE	ARPC5
Q9Y2W1	CHEMBL4105820	Thyroid hormone receptor-associated protein 3	Q9Y2W1	SINGLE PROTEIN	Homo sapiens	177	177	9606	FALSE	THRAP3
P08253	CHEMBL4523970	MMP-2/MMP-13	P08253|P45452	SELECTIVITY GROUP	Homo sapiens	124	128	9606	FALSE	MMP2
O14730	CHEMBL5659	Serine/threonine-protein kinase RIO3	O14730	SINGLE PROTEIN	Homo sapiens	260	341	9606	FALSE	RIOK3
Q9Y618	CHEMBL4523673	BCL-6/NCOR2	Q9Y618|P41182	PROTEIN-PROTEIN INTERACTION	Homo sapiens	37	49	9606	FALSE	NCOR2
O95817	CHEMBL5465257	BAG family molecular chaperone regulator 3	O95817	SINGLE PROTEIN	Homo sapiens	44	56	9606	FALSE	BAG3
P10275	CHEMBL5169084	CRBN/CUL4A/AR	P10275|Q96SW2|Q13619	PROTEIN-PROTEIN INTERACTION	Homo sapiens	2	4	9606	FALSE	AR
O60341	CHEMBL4296114	Lysine-specific histone demethylase 1A/REST corepressor	O60341|Q9P2K3	PROTEIN COMPLEX	Homo sapiens	5	5	9606	FALSE	KDM1A
Q14435	CHEMBL4523291	Polypeptide N-acetylgalactosaminyltransferase 3	Q14435	SINGLE PROTEIN	Homo sapiens	1	1	9606	FALSE	GALNT3
P25391	CHEMBL4523594	Laminin subunit alpha-1	P25391	SINGLE PROTEIN	Homo sapiens	26	52	9606	FALSE	LAMA1
Q9NQA5	CHEMBL1628474	Transient receptor potential cation channel subfamily V member 5	Q9NQA5	SINGLE PROTEIN	Homo sapiens	4	4	9606	FALSE	TRPV5
P29475	CHEMBL4630725	Nitric oxide synthase	P29475|P35228|P29474	PROTEIN FAMILY	Homo sapiens			9606	FALSE	NOS1
P12236	CHEMBL4105854	ADP/ATP translocase 3	P12236	SINGLE PROTEIN	Homo sapiens	241	241	9606	FALSE	SLC25A6
Q5HYI8	CHEMBL4105853	Rab-like protein 3	Q5HYI8	SINGLE PROTEIN	Homo sapiens	216	216	9606	FALSE	RABL3
Q13029	CHEMBL5214862	PR domain zinc finger protein 2	Q13029	SINGLE PROTEIN	Homo sapiens	1	1	9606	FALSE	PRDM2
P02708	CHEMBL4524133	Nicotinic Acetylcholine Receptor	P02708|P07510|P11230|P17787|P30926|P32297|P43681|Q07001|Q15822|Q9UGM1|Q15825|P30532|Q04844|P36544|Q9GZZ6|Q05901	PROTEIN COMPLEX GROUP	Homo sapiens	2	2	9606	FALSE	CHRNA1
P37231	CHEMBL2096976	Peroxisome proliferator-activated receptor gamma/Nuclear receptor corepressor 2	P37231|Q9Y618	PROTEIN-PROTEIN INTERACTION	Homo sapiens	239	239	9606	FALSE	PPARG
Q9BVJ7	CHEMBL2396506	Dual specificity protein phosphatase 23	Q9BVJ7	SINGLE PROTEIN	Homo sapiens	15	16	9606	FALSE	DUSP23
P49895	CHEMBL3542431	Deiodinase	P49895|Q92813|P55073	PROTEIN FAMILY	Homo sapiens			9606	FALSE	DIO1
P51649	CHEMBL3542434	Aldehyde dehydrogenase	P51649|P05091|P49189|P48448|P00352|P30838|P47895|P43353|P30837|O94788|P30038	PROTEIN FAMILY	Homo sapiens			9606	FALSE	ALDH5A1
P04035	CHEMBL402	HMG-CoA reductase	P04035	SINGLE PROTEIN	Homo sapiens	1366	2486	9606	FALSE	HMGCR
P68371	CHEMBL3832942	Tubulin beta	P68371|Q9H4B7|Q13509|P04350|Q3ZCM7|P07437|Q13885|Q9BVA1|Q9BUF5|A6NNZ2	PROTEIN FAMILY	Homo sapiens	103	181	9606	FALSE	TUBB4B
P13945	CHEMBL246	Beta-3 adrenergic receptor	P13945	SINGLE PROTEIN	Homo sapiens	3151	6062	9606	FALSE	ADRB3
P27361	CHEMBL1907606	Mitogen-activated protein kinase; ERK1/ERK2	P27361|P28482	PROTEIN FAMILY	Homo sapiens	508	707	9606	FALSE	MAPK3
P55017	CHEMBL1876	Thiazide-sensitive sodium-chloride cotransporter	P55017	SINGLE PROTEIN	Homo sapiens	1	1	9606	FALSE	SLC12A3
P15144	CHEMBL3831223	Aminopeptidase	P15144|P55786|Q9H4A4|P53582|Q9UIQ6|Q9ULA0|Q07075|Q9NQW7|P28838|P50579|O43895|Q6P179|Q9NZ08|Q6Q4G3|Q8N6M6|Q6UB28|Q8NDH3|Q9HAU8|Q9NQH7	PROTEIN FAMILY	Homo sapiens	1	1	9606	FALSE	ANPEP
P52564	CHEMBL2171	Dual specificity mitogen-activated protein kinase kinase 6	P52564	SINGLE PROTEIN	Homo sapiens	903	1341	9606	FALSE	MAP2K6
P33032	CHEMBL4523974	Melanocortin receptor 3/5	P33032|P41968	SELECTIVITY GROUP	Homo sapiens	1	1	9606	FALSE	MC5R
P32745	CHEMBL2028	Somatostatin receptor 3	P32745	SINGLE PROTEIN	Homo sapiens	1049	1562	9606	FALSE	SSTR3
Q15185	CHEMBL3341580	Prostaglandin E synthase 3	Q15185	SINGLE PROTEIN	Homo sapiens	11	11	9606	FALSE	PTGES3
	CHEMBL2366081	SCC-3		CELL-LINE	Homo sapiens	81	83	9606	FALSE
Q01094	CHEMBL4630726	E2F	Q01094|Q14209|O00716|Q16254|Q15329|O75461|Q96AV8|A0AVK6	PROTEIN FAMILY	Homo sapiens			9606	FALSE	E2F1
P01374	CHEMBL3833421	Heterotrimeric lymphotoxin LTa1b2	P01374|Q06643	PROTEIN COMPLEX	Homo sapiens			9606	FALSE	LTA
Q9Y5C1	CHEMBL3710485	Angiopoietin-related protein 3	Q9Y5C1	SINGLE PROTEIN	Homo sapiens			9606	FALSE	ANGPTL3
P51787	CHEMBL2363063	KCNQ (Kv7) potassium channel	P51787|O43526|O43525|Q9NR82|P56696	PROTEIN FAMILY	Homo sapiens			9606	FALSE	KCNQ1
P04629	CHEMBL3559684	Neurotrophic tyrosine kinase receptor	P04629|Q16620|Q16288	PROTEIN FAMILY	Homo sapiens			9606	FALSE	NTRK1
Q96RJ3	CHEMBL4630882	Tumor necrosis factor receptor superfamily member 13C	Q96RJ3	SINGLE PROTEIN	Homo sapiens			9606	FALSE	TNFRSF13C
P20138	CHEMBL1842	Myeloid cell surface antigen CD33	P20138	SINGLE PROTEIN	Homo sapiens			9606	FALSE	CD33
Q9H228	CHEMBL2363041	Sphingosine 1-phosphate receptor	Q9H228|O95136|O95977|Q99500|P21453	PROTEIN FAMILY	Homo sapiens			9606	FALSE	S1PR5
Q9NPH3	CHEMBL4804256	IL-33 receptor (ST2)	Q9NPH3|Q01638	PROTEIN COMPLEX	Homo sapiens			9606	FALSE	IL1RAP
P08123	CHEMBL2364188	Collagen	P08123|P02452|P02458|P02461|P02462|P20908|P12109|P12107|P39059|P39060|Q17RW2|Q8IZC6|Q2UY09|P08572|P05997|P12110|P13942|Q01955|P25940|P12111|P53420|P29400|A8TX70|Q14031|A6NMZ7	PROTEIN COMPLEX GROUP	Homo sapiens			9606	FALSE	COL1A2
P10600	CHEMBL3712903	Transforming growth factor beta-3	P10600	SINGLE PROTEIN	Homo sapiens			9606	FALSE	TGFB3
P25391	CHEMBL2364187	Laminin	P25391|P24043|Q16787|Q16363|O15230|P07942|P55268|Q13751|A4D0S4|P11047|Q13753|Q9Y6N6	PROTEIN COMPLEX GROUP	Homo sapiens			9606	FALSE	LAMA1
P51654	CHEMBL4630889	Glypican-3	P51654	SINGLE PROTEIN	Homo sapiens			9606	FALSE	GPC3
O43525	CHEMBL3707192	Voltage-gated potassium channel KCNQ3/KCNQ4	O43525|P56696	PROTEIN COMPLEX	Homo sapiens			9606	FALSE	KCNQ3
ENSG00000154229	CHEMBL4622824	Protein kinase C alpha mRNA 3'UTR	ENSG00000154229	NUCLEIC-ACID	Homo sapiens			9606	FALSE
Q9NYJ7	CHEMBL4630888	Delta-like protein 3	Q9NYJ7	SINGLE PROTEIN	Homo sapiens			9606	FALSE	DLL3
ENSG00000090339	CHEMBL4622822	Intercellular adhesion molecule-1 mRNA 3'UTR	ENSG00000090339	NUCLEIC-ACID	Homo sapiens			9606	FALSE
P15509	CHEMBL2364169	Granulocyte-macrophage colony-stimulating factor receptor	P15509|P32927	PROTEIN COMPLEX	Homo sapiens			9606	FALSE	CSF2RA
Q9H6Z9	CHEMBL5705	Egl nine homolog 3	Q9H6Z9	SINGLE PROTEIN	Homo sapiens	164	250	9606	FALSE	EGLN3
O14649	CHEMBL2321613	Potassium channel subfamily K member 3	O14649	SINGLE PROTEIN	Homo sapiens	608	756	9606	FALSE	KCNK3
O15379	CHEMBL1829	Histone deacetylase 3	O15379	SINGLE PROTEIN	Homo sapiens	2828	3888	9606	FALSE	HDAC3
P30939	CHEMBL2096904	Serotonin (5-HT) receptor	P30939|P41595|Q13639|P28222|P46098|P08908|P28221|P28223|P28335|P28566|P34969|P50406|P47898|A5X5Y0|O95264|Q70Z44|Q8WXA8	PROTEIN FAMILY	Homo sapiens	46	68	9606	FALSE	HTR1F
P08588	CHEMBL2094118	Adrenergic receptor beta	P08588|P07550|P13945	PROTEIN FAMILY	Homo sapiens	741	1214	9606	FALSE	ADRB1
Q15392	CHEMBL2331059	Delta(24)-sterol reductase	Q15392	SINGLE PROTEIN	Homo sapiens	276	295	9606	FALSE	DHCR24
P11766	CHEMBL4116	Alcohol dehydrogenase class III	P11766	SINGLE PROTEIN	Homo sapiens	90	96	9606	FALSE	ADH5
P32245	CHEMBL2111323	Melanocortin receptor (M3 and M4)	P32245|P41968	SELECTIVITY GROUP	Homo sapiens	114	123	9606	FALSE	MC4R
Q00688	CHEMBL4746	FK506 binding protein 3	Q00688	SINGLE PROTEIN	Homo sapiens	3	3	9606	FALSE	FKBP3
Q9Y2C3	CHEMBL2321635	Beta-1,3-galactosyltransferase 5	Q9Y2C3	SINGLE PROTEIN	Homo sapiens	26	26	9606	FALSE	B3GALT5
Q58HT5	CHEMBL2375205	Acyl-CoA wax alcohol acyltransferase 1	Q58HT5	SINGLE PROTEIN	Homo sapiens	12	12	9606	FALSE	AWAT1
P60484	CHEMBL2052032	Phosphatidylinositol 3,4,5-trisphosphate 3-phosphatase and dual-specificity protein phosphatase PTEN	P60484	SINGLE PROTEIN	Homo sapiens	5	5	9606	FALSE	PTEN
P63098	CHEMBL2082	Calcineurin B alpha	P63098	SINGLE PROTEIN	Homo sapiens	3	3	9606	FALSE	PPP3R1
P98170	CHEMBL5465212	Cereblon/E3 ubiquitin-protein ligase XIAP	P98170|Q96SW2	PROTEIN-PROTEIN INTERACTION	Homo sapiens	21	46	9606	FALSE	XIAP
Q9Y478	CHEMBL3038452	AMPK alpha1/beta1/gamma3	Q9Y478|Q13131|Q9UGI9	PROTEIN COMPLEX	Homo sapiens	5	6	9606	FALSE	PRKAB1
P62258	CHEMBL3329082	14-3-3 protein epsilon	P62258	SINGLE PROTEIN	Homo sapiens	5	6	9606	FALSE	YWHAE
O95718	CHEMBL3751	Estrogen-related receptor beta	O95718	SINGLE PROTEIN	Homo sapiens	150	173	9606	FALSE	ESRRB
Q9UJ14	CHEMBL5465368	Glutathione hydrolase 7	Q9UJ14	SINGLE PROTEIN	Homo sapiens	1	1	9606	FALSE	GGT7
P51955	CHEMBL4524130	NEK kinase	P51955|Q9HC98|Q8TDX7|Q6P3R8|Q8TD19|Q8NG66|P51956|P51957|Q96PY6|Q86SG6|Q6ZWH5	PROTEIN FAMILY	Homo sapiens	1	1	9606	FALSE	NEK2
Q5T6S3	CHEMBL5465318	PHD finger protein 19	Q5T6S3	SINGLE PROTEIN	Homo sapiens	2	2	9606	FALSE	PHF19
P41587	CHEMBL4524128	Vasoactive intestinal peptide receptor	P41587|P32241|P41586	PROTEIN FAMILY	Homo sapiens	1	1	9606	FALSE	VIPR2
O60674	CHEMBL4630750	E3 ubiquitin-protein ligase XIAP/JAK2	O60674|P98170	PROTEIN-PROTEIN INTERACTION	Homo sapiens	8	14	9606	FALSE	JAK2
P53985	CHEMBL4802067	Monocarboxylate transporter 1/4	P53985|O15427	SELECTIVITY GROUP	Homo sapiens	2	2	9606	FALSE	SLC16A1
P17787	CHEMBL3137272	Nicotinic acetylcholine receptor alpha3/beta2/alpha5	P17787|P32297|P30532	PROTEIN COMPLEX	Homo sapiens	2	2	9606	FALSE	CHRNB2
P42574	CHEMBL2334	Caspase-3	P42574	SINGLE PROTEIN	Homo sapiens	2934	3635	9606	FALSE	CASP3
Q16584	CHEMBL2708	Mitogen-activated protein kinase kinase kinase 11	Q16584	SINGLE PROTEIN	Homo sapiens	692	884	9606	FALSE	MAP3K11
P17948	CHEMBL2095227	Vascular endothelial growth factor receptor	P17948|P35916|P35968	PROTEIN FAMILY	Homo sapiens	275	287	9606	FALSE	FLT1
Q9NY46	CHEMBL5163	Sodium channel protein type III alpha subunit	Q9NY46	SINGLE PROTEIN	Homo sapiens	179	275	9606	FALSE	SCN3A
Q9Y5Y9	CHEMBL5451	Sodium channel protein type X alpha subunit	Q9Y5Y9	SINGLE PROTEIN	Homo sapiens	362	493	9606	FALSE	SCN10A
P36941	CHEMBL1250360	Tumor necrosis factor receptor superfamily member 3	P36941	SINGLE PROTEIN	Homo sapiens	1	1	9606	FALSE	LTBR
Q8NET8	CHEMBL5522	Transient receptor potential cation channel subfamily V member 3	Q8NET8	SINGLE PROTEIN	Homo sapiens	512	561	9606	FALSE	TRPV3
Q9UM47	CHEMBL3407319	Neurogenic locus notch homolog protein 3	Q9UM47	SINGLE PROTEIN	Homo sapiens	55	57	9606	FALSE	NOTCH3
P04626	CHEMBL2363049	Epidermal growth factor receptor	P04626|P00533|Q15303|P21860	PROTEIN FAMILY	Homo sapiens	157	225	9606	FALSE	ERBB2
Q16853	CHEMBL3437	Amine oxidase, copper containing	Q16853	SINGLE PROTEIN	Homo sapiens	397	450	9606	FALSE	AOC3
P05106	CHEMBL2093869	Integrin alpha-IIb/beta-3	P05106|P08514	PROTEIN COMPLEX	Homo sapiens	2362	3528	9606	FALSE	ITGB3
P27815	CHEMBL2093863	Phosphodiesterase 4	P27815|Q08499|Q07343|Q08493	PROTEIN FAMILY	Homo sapiens	2248	3394	9606	FALSE	PDE4A
Q9Y233	CHEMBL4409	Phosphodiesterase 10A	Q9Y233	SINGLE PROTEIN	Homo sapiens	4967	5573	9606	FALSE	PDE10A
Q07820	CHEMBL4361	Induced myeloid leukemia cell differentiation protein Mcl-1	Q07820	SINGLE PROTEIN	Homo sapiens	2899	3853	9606	FALSE	MCL1
Q00653	CHEMBL2094258	Nuclear factor NF-kappa-B complex	Q00653|P19838|Q04206	PROTEIN COMPLEX GROUP	Homo sapiens	1908	2351	9606	FALSE	NFKB2
Q13133	CHEMBL3706564	Liver X receptor	Q13133|P55055	PROTEIN FAMILY	Homo sapiens	124	311	9606	FALSE	NR1H3
P13631	CHEMBL2003	Retinoic acid receptor gamma	P13631	SINGLE PROTEIN	Homo sapiens	653	1164	9606	FALSE	RARG
P17931	CHEMBL4531	Galectin-3	P17931	SINGLE PROTEIN	Homo sapiens	455	729	9606	FALSE	LGALS3
P79483	CHEMBL3460	HLA class II histocompatibility antigen DRB3-1	P79483	SINGLE PROTEIN	Homo sapiens	26	27	9606	FALSE	HLA-DRB3
Q08188	CHEMBL3363	Protein-glutamine glutamyltransferase E	Q08188	SINGLE PROTEIN	Homo sapiens	93	94	9606	FALSE	TGM3
P54646	CHEMBL4106159	AMP-activated protein kinase alpha-2/beta-1/gamma-3	P54646|Q9Y478|Q9UGI9	PROTEIN COMPLEX	Homo sapiens	14	15	9606	FALSE	PRKAA2
Q9HC52	CHEMBL3232684	Chromobox protein homolog 8	Q9HC52	SINGLE PROTEIN	Homo sapiens	71	73	9606	FALSE	CBX8
Q71U36	CHEMBL3885647	Tubulin alpha-1A /beta chains	Q71U36|P07437	PROTEIN COMPLEX GROUP	Homo sapiens	2	4	9606	FALSE	TUBA1A
Q9NYV9	CHEMBL4523471	Taste receptor type 2 member 13	Q9NYV9	SINGLE PROTEIN	Homo sapiens	10	13	9606	FALSE	TAS2R13
P47895	CHEMBL3579	Aldehyde dehydrogenase 1A3	P47895	SINGLE PROTEIN	Homo sapiens	209	336	9606	FALSE	ALDH1A3
P20265	CHEMBL4189	Homeobox protein Brn-2	P20265	SINGLE PROTEIN	Homo sapiens	4	4	9606	FALSE	POU3F2
P98170	CHEMBL5291968	E3 ubiquitin-protein ligase XIAP/Tyrosine-protein kinase BTK	P98170|Q06187	PROTEIN-PROTEIN INTERACTION	Homo sapiens	2	2	9606	FALSE	XIAP
Q9HAS3	CHEMBL5707	Solute carrier family 28 member 3	Q9HAS3	SINGLE PROTEIN	Homo sapiens	23	29	9606	FALSE	SLC28A3
Q9H999	CHEMBL3407328	Pantothenate kinase 3	Q9H999	SINGLE PROTEIN	Homo sapiens	89	93	9606	FALSE	PANK3
Q9GZU7	CHEMBL1795098	Carboxy-terminal domain RNA polymerase II polypeptide A small phosphatase 1	Q9GZU7	SINGLE PROTEIN	Homo sapiens	1020	1031	9606	FALSE	CTDSP1
P16499	CHEMBL3878	Phosphodiesterase 6A	P16499	SINGLE PROTEIN	Homo sapiens	124	126	9606	FALSE	PDE6A
Q13185	CHEMBL3826866	Chromobox protein homolog 3	Q13185	SINGLE PROTEIN	Homo sapiens	2	2	9606	FALSE	CBX3
Q8TBC4	CHEMBL2016430	NEDD8-activating enzyme E1 catalytic subunit	Q8TBC4	SINGLE PROTEIN	Homo sapiens	126	128	9606	FALSE	UBA3
Q6ZMC9	CHEMBL4523355	Sialic acid-binding Ig-like lectin 15	Q6ZMC9	SINGLE PROTEIN	Homo sapiens	3	3	9606	FALSE	SIGLEC15
O76074	CHEMBL2095220	Phosphodiesterases; PDE5 & PDE6	O76074|Q13956|P18545|P35913|O43924|P16499|P51160	SELECTIVITY GROUP	Homo sapiens	101	103	9606	FALSE	PDE5A
P46089	CHEMBL4523856	G-protein coupled receptor 3	P46089	SINGLE PROTEIN	Homo sapiens	57	143	9606	FALSE	GPR3
P27144	CHEMBL4926	Adenylate kinase 4	P27144	SINGLE PROTEIN	Homo sapiens	1	1	9606	FALSE	AK4
Q99549	CHEMBL1741210	M-phase phosphoprotein 8	Q99549	SINGLE PROTEIN	Homo sapiens	584	658	9606	FALSE	MPHOSPH8
P35916	CHEMBL2111409	Vascular endothelial growth factor receptor 2 and 3 (KDR and Flt-4)	P35916|P35968	SELECTIVITY GROUP	Homo sapiens	23	23	9606	FALSE	FLT4
P41182	CHEMBL4106125	BCoR-BCL6	P41182|Q6W2J9	PROTEIN-PROTEIN INTERACTION	Homo sapiens	19	22	9606	FALSE	BCL6
Q13003	CHEMBL3684	Glutamate receptor ionotropic kainate 3	Q13003	SINGLE PROTEIN	Homo sapiens	43	50	9606	FALSE	GRIK3
P13631	CHEMBL3885633	Retinoic acid receptor RXR-alpha/gamma	P13631|P19793	PROTEIN COMPLEX	Homo sapiens	11	11	9606	FALSE	RARG
Q6YP21	CHEMBL2046260	Kynurenine--oxoglutarate transaminase 3	Q6YP21	SINGLE PROTEIN	Homo sapiens	8	9	9606	FALSE	KYAT3
P05107	CHEMBL4106121	MAC1-CD40L	P05107|P11215|P29965	PROTEIN-PROTEIN INTERACTION	Homo sapiens	6	6	9606	FALSE	ITGB2
Q14653	CHEMBL4523293	Interferon regulatory factor 3	Q14653	SINGLE PROTEIN	Homo sapiens	50	50	9606	FALSE	IRF3
Q6NVY1	CHEMBL3817723	3-hydroxyisobutyryl-CoA hydrolase, mitochondrial	Q6NVY1	SINGLE PROTEIN	Homo sapiens	5	11	9606	FALSE	HIBCH
Q02153	CHEMBL3137281	Soluble guanylate cyclase alpha1/beta1 complex	Q02153|Q02108	PROTEIN COMPLEX	Homo sapiens	70	109	9606	FALSE	GUCY1B1
P98170	CHEMBL5465241	VHL/E3 ubiquitin-protein ligase XIAP	P98170|P40337	PROTEIN-PROTEIN INTERACTION	Homo sapiens	17	31	9606	FALSE	XIAP
P31946	CHEMBL3710403	14-3-3 protein beta/alpha	P31946	SINGLE PROTEIN	Homo sapiens	1	1	9606	FALSE	YWHAB
P03372	CHEMBL4523726	VHL/Estrogen receptor	P03372|P40337	PROTEIN-PROTEIN INTERACTION	Homo sapiens	34	96	9606	FALSE	ESR1
P40763	CHEMBL4296101	PTPN9/STAT3	P40763|P43378	PROTEIN-PROTEIN INTERACTION	Homo sapiens	1	12	9606	FALSE	STAT3
Q9NX63	CHEMBL4105877	MICOS complex subunit MIC19	Q9NX63	SINGLE PROTEIN	Homo sapiens	2	2	9606	FALSE	CHCHD3
Q96SW2	CHEMBL4523692	Protein cereblon/B-cell lymphoma 6 protein	Q96SW2|P41182	PROTEIN-PROTEIN INTERACTION	Homo sapiens	1	2	9606	FALSE	CRBN
P51812	CHEMBL4106179	Ribosomal protein S6 kinase alpha-1/alpha-3	P51812|Q15418	PROTEIN FAMILY	Homo sapiens	1	1	9606	FALSE	RPS6KA3
P80098	CHEMBL3217391	C-C motif chemokine 7	P80098	SINGLE PROTEIN	Homo sapiens	13	13	9606	FALSE	CCL7
P03372	CHEMBL4523681	Protein cereblon/Estrogen receptor	P03372|Q96SW2	PROTEIN-PROTEIN INTERACTION	Homo sapiens	72	142	9606	FALSE	ESR1
O43924	CHEMBL4630727	Protein cereblon/Phosphodiesterase 6D	O43924|Q96SW2	PROTEIN-PROTEIN INTERACTION	Homo sapiens	18	42	9606	FALSE	PDE6D
Q15561	CHEMBL4295828	Transcriptional enhancer factor TEF-3	Q15561	SINGLE PROTEIN	Homo sapiens	162	408	9606	FALSE	TEAD4
P51575	CHEMBL4524012	P2X receptor	P51575|Q99571|Q9UBL9|O15547|P56373|Q99572|Q93086	PROTEIN FAMILY	Homo sapiens	1	1	9606	FALSE	P2RX1
O60568	CHEMBL5465277	Multifunctional procollagen lysine hydroxylase and glycosyltransferase LH3	O60568	SINGLE PROTEIN	Homo sapiens	6	6	9606	FALSE	PLOD3
Q6ZPD8	CHEMBL5465322	Diacylglycerol O-acyltransferase 2-like protein 6	Q6ZPD8	SINGLE PROTEIN	Homo sapiens	1	1	9606	FALSE	DGAT2L6
P27482	CHEMBL5169127	Calmodulin-like protein 3	P27482	SINGLE PROTEIN	Homo sapiens	5	5	9606	FALSE	CALML3
Q11130	CHEMBL3596077	Alpha-(1,3)-fucosyltransferase 7	Q11130	SINGLE PROTEIN	Homo sapiens	5	5	9606	FALSE	FUT7
Q13133	CHEMBL3706565	Liver X receptor (LXR alpha AND LXR beta)	Q13133|P55055	SELECTIVITY GROUP	Homo sapiens	107	115	9606	FALSE	NR1H3
P32189	CHEMBL2300	Glycerol kinase	P32189	SINGLE PROTEIN	Homo sapiens	6	6	9606	FALSE	GK
Q93084	CHEMBL3831290	Sarcoplasmic/endoplasmic reticulum calcium ATPase	Q93084|O14983|P16615	PROTEIN FAMILY	Homo sapiens			9606	FALSE	ATP2A3
A1L3X0	CHEMBL5169094	Elongation of very long chain fatty acids protein 7	A1L3X0	SINGLE PROTEIN	Homo sapiens	4	6	9606	FALSE	ELOVL7
Q06495	CHEMBL3769299	Sodium-dependent phosphate transport protein 2A	Q06495	SINGLE PROTEIN	Homo sapiens	16	35	9606	FALSE	SLC34A1
O76074	CHEMBL4523626	PDE5A/PDE6C	O76074|P51160	CHIMERIC PROTEIN	Homo sapiens	2	2	9606	FALSE	PDE5A
Q05586	CHEMBL5483086	Glutamate NMDA receptor; GRIN1/GRIN2A/GRIN2B	Q05586|Q12879|Q13224	PROTEIN COMPLEX	Homo sapiens	1	1	9606	FALSE	GRIN1
Q9NSD7	CHEMBL4523612	Relaxin-3 receptor 1/2	Q9NSD7|Q8TDU9	PROTEIN FAMILY	Homo sapiens	1	2	9606	FALSE	RXFP3
P18507	CHEMBL2094120	GABA-A receptor; alpha-3/beta-3/gamma-2	P18507|P28472|P34903	PROTEIN COMPLEX	Homo sapiens	740	1250	9606	FALSE	GABRG2
Q13489	CHEMBL4296121	Baculoviral IAP repeat-containing protein 3/Huntingtin	Q13489|P42858	PROTEIN-PROTEIN INTERACTION	Homo sapiens	3	23	9606	FALSE	BIRC3
P30926	CHEMBL3137273	Nicotinic acetylcholine receptor alpha3/beta4/alpha5	P30926|P32297|P30532	PROTEIN COMPLEX	Homo sapiens	3	3	9606	FALSE	CHRNB4
P05106	CHEMBL2111425	Fibronectin receptor (Integrin alpha-5/beta-1 and alpha-V/beta-3)	P05106|P05556|P06756|P08648	PROTEIN COMPLEX GROUP	Homo sapiens	37	39	9606	FALSE	ITGB3
P28472	CHEMBL4106157	GABA-A receptor alpha-4/beta-3/delta	P28472|P48169|Q06278	PROTEIN COMPLEX	Homo sapiens	21	21	9606	FALSE	GABRB3
P50454	CHEMBL5286	Collagen-binding protein 1	P50454	SINGLE PROTEIN	Homo sapiens	4	4	9606	FALSE	SERPINH1
P37231	CHEMBL2095161	Peroxisome proliferator-activated receptor gamma/Nuclear receptor coactivator 3	P37231|Q9Y6Q9	PROTEIN-PROTEIN INTERACTION	Homo sapiens	749	749	9606	FALSE	PPARG
P20264	CHEMBL5243	Homeobox protein Brn-1	P20264	SINGLE PROTEIN	Homo sapiens	4	4	9606	FALSE	POU3F3
O95573	CHEMBL4680023	Fatty acid CoA ligase Acsl3	O95573	SINGLE PROTEIN	Homo sapiens	10	10	9606	FALSE	ACSL3
P28336	CHEMBL4524010	Bombesin receptor	P28336|P32247|P30550	PROTEIN FAMILY	Homo sapiens	4	4	9606	FALSE	NMBR
P08962	CHEMBL3713303	CD63 antigen	P08962	SINGLE PROTEIN	Homo sapiens	12	12	9606	FALSE	CD63
P28070	CHEMBL4879435	Proteasome subunit beta type-4	P28070	SINGLE PROTEIN	Homo sapiens	8	8	9606	FALSE	PSMB4
P46734	CHEMBL4888452	MAP2K3/Myc proto-oncogene protein	P46734|P01106	PROTEIN-PROTEIN INTERACTION	Homo sapiens	5	25	9606	FALSE	MAP2K3
P28472	CHEMBL4296064	Gamma-aminobutyric acid receptor subunit alpha-2/beta-3	P28472|P47869	PROTEIN COMPLEX	Homo sapiens	1	1	9606	FALSE	GABRB3
P51648	CHEMBL4295779	Aldehyde dehydrogenase family 3 member A2	P51648	SINGLE PROTEIN	Homo sapiens	2	3	9606	FALSE	ALDH3A2
Q9Y616	CHEMBL4742326	Cereblon/IRAK3	Q9Y616|Q96SW2	PROTEIN-PROTEIN INTERACTION	Homo sapiens	11	34	9606	FALSE	IRAK3
O95396	CHEMBL4295684	Adenylyltransferase and sulfurtransferase MOCS3	O95396	SINGLE PROTEIN	Homo sapiens	1	2	9606	FALSE	MOCS3
O15143	CHEMBL4295656	Actin-related protein 2/3 complex subunit 1B	O15143	SINGLE PROTEIN	Homo sapiens	1	1	9606	FALSE	ARPC1B
Q5T2D3	CHEMBL4630831	OTU domain-containing protein 3	Q5T2D3	SINGLE PROTEIN	Homo sapiens	3	3	9606	FALSE	OTUD3
P61964	CHEMBL5465211	Cereblon/WD repeat-containing protein 5	P61964|Q96SW2	PROTEIN-PROTEIN INTERACTION	Homo sapiens	3	8	9606	FALSE	WDR5
P17936	CHEMBL3997	Insulin-like growth factor binding protein 3	P17936	SINGLE PROTEIN	Homo sapiens	44	46	9606	FALSE	IGFBP3
Q9NNX6	CHEMBL1795114	CD209 antigen	Q9NNX6	SINGLE PROTEIN	Homo sapiens	54	101	9606	FALSE	CD209
Q16798	CHEMBL6182	NADP-dependent malic enzyme, mitochondrial	Q16798	SINGLE PROTEIN	Homo sapiens	52	80	9606	FALSE	ME3
P48549	CHEMBL1914277	G protein-activated inward rectifier potassium channel 1	P48549	SINGLE PROTEIN	Homo sapiens	3	3	9606	FALSE	KCNJ3
Q6P4F1	CHEMBL2926	Fucosyltransferase 10	Q6P4F1	SINGLE PROTEIN	Homo sapiens	22	23	9606	FALSE	FUT10
Q07820	CHEMBL3430886	Induced myeloid leukemia cell differentiation protein Mcl-1/BH3-interacting domain death agonist	Q07820|P55957	PROTEIN-PROTEIN INTERACTION	Homo sapiens	59	64	9606	FALSE	MCL1
Q7Z5P4	CHEMBL5305042	17-beta-hydroxysteroid dehydrogenase 13	Q7Z5P4	SINGLE PROTEIN	Homo sapiens	244	299	9606	FALSE	HSD17B13
P04439	CHEMBL2632	HLA class I histocompatibility antigen A-3	P04439	SINGLE PROTEIN	Homo sapiens	158	159	9606	FALSE	HLA-A
P61956	CHEMBL2146301	Small ubiquitin-related modifier 2	P61956	SINGLE PROTEIN	Homo sapiens	46	88	9606	FALSE	SUMO2
Q8IVW4	CHEMBL1163117	Cyclin-dependent kinase-like 3	Q8IVW4	SINGLE PROTEIN	Homo sapiens	252	274	9606	FALSE	CDKL3
Q9NP58	CHEMBL2007630	ATP-binding cassette sub-family B member 6, mitochondrial	Q9NP58	SINGLE PROTEIN	Homo sapiens	20	20	9606	FALSE	ABCB6
P51512	CHEMBL2200	Matrix metalloproteinase 16	P51512	SINGLE PROTEIN	Homo sapiens	75	81	9606	FALSE	MMP16
O00459	CHEMBL4437	PI3-kinase p85-beta subunit	O00459	SINGLE PROTEIN	Homo sapiens	3	3	9606	FALSE	PIK3R2
Q9NTG7	CHEMBL4742322	Cereblon/SIRT3	Q9NTG7|Q96SW2	PROTEIN-PROTEIN INTERACTION	Homo sapiens	2	6	9606	FALSE	SIRT3
Q9ULU4	CHEMBL3627580	Protein kinase C-binding protein 1	Q9ULU4	SINGLE PROTEIN	Homo sapiens	8	8	9606	FALSE	ZMYND8
P37231	CHEMBL2095163	Peroxisome proliferator-activated receptor gamma/Nuclear receptor coactivator 2	P37231|Q15596	PROTEIN-PROTEIN INTERACTION	Homo sapiens	749	749	9606	FALSE	PPARG
O43463	CHEMBL1795118	Histone-lysine N-methyltransferase SUV39H1	O43463	SINGLE PROTEIN	Homo sapiens	100	117	9606	FALSE	SUV39H1
Q9UKT9	CHEMBL4739707	Zinc finger protein Aiolos	Q9UKT9	SINGLE PROTEIN	Homo sapiens	81	151	9606	FALSE	IKZF3
Q6UWP7	CHEMBL5169167	Lysocardiolipin acyltransferase 1	Q6UWP7	SINGLE PROTEIN	Homo sapiens	5	5	9606	FALSE	LCLAT1
Q9Y5P4	CHEMBL3399913	Collagen type IV alpha-3-binding protein	Q9Y5P4	SINGLE PROTEIN	Homo sapiens	15	18	9606	FALSE	CERT1
Q8IV63	CHEMBL3430761	Inactive serine/threonine-protein kinase VRK3	Q8IV63	SINGLE PROTEIN	Homo sapiens	156	156	9606	FALSE	VRK3
P35625	CHEMBL5465289	Metalloproteinase inhibitor 3	P35625	SINGLE PROTEIN	Homo sapiens	8	8	9606	FALSE	TIMP3
P38919	CHEMBL4105832	Eukaryotic initiation factor 4A-III	P38919	SINGLE PROTEIN	Homo sapiens	80	131	9606	FALSE	EIF4A3
Q96EG1	CHEMBL2189124	Arylsulfatase G	Q96EG1	SINGLE PROTEIN	Homo sapiens	1	2	9606	FALSE	ARSG
Q9NZ20	CHEMBL4667	Group III secretory phopholipase A2	Q9NZ20	SINGLE PROTEIN	Homo sapiens	22	31	9606	FALSE	PLA2G3
Q99523	CHEMBL4680051	Sortilin/Progranulin	Q99523|P28799	PROTEIN-PROTEIN INTERACTION	Homo sapiens	34	37	9606	FALSE	SORT1
Q96BZ4	CHEMBL4879501	5'-3' exonuclease PLD4	Q96BZ4	SINGLE PROTEIN	Homo sapiens	7	21	9606	FALSE	PLD4
Q13547	CHEMBL4296112	HDAC1/REST corepressor 3	Q13547|Q9P2K3	PROTEIN COMPLEX	Homo sapiens	5	5	9606	FALSE	HDAC1
O60674	CHEMBL5482983	JAK2-STAT3	O60674|P40763	PROTEIN COMPLEX	Homo sapiens	1	4	9606	FALSE	JAK2
O15379	CHEMBL4296072	Histone deacetylase 6/3	O15379|Q9UBN7	PROTEIN FAMILY	Homo sapiens	2	6	9606	FALSE	HDAC3
Q8NI17	CHEMBL4630894	Interleukin-31 receptor subunit alpha	Q8NI17	SINGLE PROTEIN	Homo sapiens			9606	FALSE	IL31RA
P54098	CHEMBL2732	DNA polymerase gamma subunit 1	P54098	SINGLE PROTEIN	Homo sapiens	59	71	9606	FALSE	POLG
O75914	CHEMBL3885637	Serine/threonine-protein kinase PAK 1/PAK 2/PAK 3	O75914|Q13177|Q13153	PROTEIN FAMILY	Homo sapiens	13	13	9606	FALSE	PAK3
ENSG00000110245	CHEMBL4495602	Apolipoprotein C-III mRNA 3'UTR	ENSG00000110245	NUCLEIC-ACID	Homo sapiens			9606	FALSE
P84022	CHEMBL3885604	Mothers against decapentaplegic homolog 2/homolog 3	P84022|Q15796	PROTEIN FAMILY	Homo sapiens	15	19	9606	FALSE	SMAD3
O75369	CHEMBL4295677	Filamin-B	O75369	SINGLE PROTEIN	Homo sapiens	1	1	9606	FALSE	FLNB
P79483	CHEMBL3988561	Human leukocyte antigen DR beta chain	P79483|Q30154|P01911|P13762	PROTEIN FAMILY	Homo sapiens			9606	FALSE	HLA-DRB3
P01034	CHEMBL4742267	Cereblon/Cystatin-C	P01034|Q96SW2	PROTEIN-PROTEIN INTERACTION	Homo sapiens	1	1	9606	FALSE	CST3
Q01432	CHEMBL2912	AMP deaminase 3	Q01432	SINGLE PROTEIN	Homo sapiens	47	49	9606	FALSE	AMPD3
P61981	CHEMBL1293296	14-3-3 protein gamma	P61981	SINGLE PROTEIN	Homo sapiens	56	58	9606	FALSE	YWHAG
Q96JB2	CHEMBL4105842	Conserved oligomeric Golgi complex subunit 3	Q96JB2	SINGLE PROTEIN	Homo sapiens	2	2	9606	FALSE	COG3
Q01970	CHEMBL5449	Phospholipase C-beta-3	Q01970	SINGLE PROTEIN	Homo sapiens	157	157	9606	FALSE	PLCB3
Q96G61	CHEMBL4296042	Diphosphoinositol polyphosphate phosphohydrolase 3-beta	Q96G61	SINGLE PROTEIN	Homo sapiens	5	12	9606	FALSE	NUDT11
Q9GZQ8	CHEMBL4879514	Microtubule-associated proteins 1A/1B light chain 3B	Q9GZQ8	SINGLE PROTEIN	Homo sapiens	71	126	9606	FALSE	MAP1LC3B
P54284	CHEMBL3351206	Voltage-dependent L-type calcium channel subunit beta-3	P54284	SINGLE PROTEIN	Homo sapiens	16	16	9606	FALSE	CACNB3
P61158	CHEMBL4105857	Actin-related protein 3	P61158	SINGLE PROTEIN	Homo sapiens	237	239	9606	FALSE	ACTR3
Q8NEZ4	CHEMBL2189113	Histone-lysine N-methyltransferase MLL3	Q8NEZ4	SINGLE PROTEIN	Homo sapiens	40	47	9606	FALSE	KMT2C
P14867	CHEMBL2109243	GABA-A receptor; benzodiazepine site	P14867|P18507|P48169|Q99928|P34903|Q8N1C3|P47869|P31644|Q16445	PROTEIN COMPLEX GROUP	Homo sapiens	1	3	9606	FALSE	GABRA1
P14416	CHEMBL2331075	D2-like dopamine receptor	P14416|P35462|P21917	PROTEIN FAMILY	Homo sapiens			9606	FALSE	DRD2
P14060	CHEMBL1958	3-beta-hydroxysteroid dehydrogenase/delta 5-->4-isomerase type I	P14060	SINGLE PROTEIN	Homo sapiens	15	15	9606	FALSE	HSD3B1
O75643	CHEMBL4105972	U5 small nuclear ribonucleoprotein 200 kDa helicase	O75643	SINGLE PROTEIN	Homo sapiens	292	313	9606	FALSE	SNRNP200
O43741	CHEMBL4106162	AMP-activated protein kinase alpha-1/beta-2/gamma-3	O43741|Q13131|Q9UGI9	PROTEIN COMPLEX	Homo sapiens	14	15	9606	FALSE	PRKAB2
Q9Y6A5	CHEMBL5291560	Transforming acidic coiled-coil-containing protein 3	Q9Y6A5	SINGLE PROTEIN	Homo sapiens	1	2	9606	FALSE	TACC3
Q15392	CHEMBL4742296	Cereblon/Delta(24)-sterol reductase	Q15392|Q96SW2	PROTEIN-PROTEIN INTERACTION	Homo sapiens	1	1	9606	FALSE	DHCR24
Q9NS00	CHEMBL2321633	Glycoprotein-N-acetylgalactosamine 3-beta-galactosyltransferase 1	Q9NS00	SINGLE PROTEIN	Homo sapiens	3	3	9606	FALSE	C1GALT1
Q9NYW6	CHEMBL4523474	Taste receptor type 2 member 3	Q9NYW6	SINGLE PROTEIN	Homo sapiens	10	12	9606	FALSE	TAS2R3
Q7RTX0	CHEMBL1613742	Taste receptor type 1 member 3	Q7RTX0	SINGLE PROTEIN	Homo sapiens	4	10	9606	FALSE	TAS1R3
P30926	CHEMBL3137285	Nicotinic acetylcholine receptor alpha6/alpha3/beta4	P30926|P32297|Q15825	PROTEIN COMPLEX	Homo sapiens	66	153	9606	FALSE	CHRNB4
P28472	CHEMBL3430899	Gamma-aminobutyric acid receptor subunit alpha-4/beta3/delta	P28472|P48169|O14764	PROTEIN COMPLEX	Homo sapiens	21	21	9606	FALSE	GABRB3
Q6RI45	CHEMBL3769296	Bromodomain and WD repeat-containing protein 3	Q6RI45	SINGLE PROTEIN	Homo sapiens	17	17	9606	FALSE	BRWD3
Q9Y6Q9	CHEMBL1615382	Nuclear receptor coactivator 3	Q9Y6Q9	SINGLE PROTEIN	Homo sapiens	240	240	9606	FALSE	NCOA3
P18074	CHEMBL4105743	General transcription and DNA repair factor IIH helicase subunit XPD	P18074	SINGLE PROTEIN	Homo sapiens	243	244	9606	FALSE	ERCC2
P22083	CHEMBL4996	Fucosyltransferase 4	P22083	SINGLE PROTEIN	Homo sapiens	15	41	9606	FALSE	FUT4
O75311	CHEMBL4106144	Glycine receptor alpha-3/beta	O75311|P48167	PROTEIN COMPLEX	Homo sapiens	213	286	9606	FALSE	GLRA3
Q16881	CHEMBL2096978	Thioredoxin reductase	Q16881|Q9NNW7|Q86VQ6	PROTEIN FAMILY	Homo sapiens	124	275	9606	FALSE	TXNRD1
	CHEMBL614590	KB 3-1		CELL-LINE	Homo sapiens	661	1191	9606	FALSE
P09884	CHEMBL2363042	DNA polymerase (alpha/delta/epsilon)	P09884|Q9HCU8|Q15054|P28340|P49005|Q07864|Q14181|P49642|P49643|P56282|Q9NRF9	PROTEIN FAMILY	Homo sapiens			9606	FALSE	POLA1
P22223	CHEMBL3989384	Cadherin-3	P22223	SINGLE PROTEIN	Homo sapiens			9606	FALSE	CDH3
ENSG00000132855	CHEMBL4622825	Angiopoietin like 3 (ANGPTL3) mRNA	ENSG00000132855	NUCLEIC-ACID	Homo sapiens			9606	FALSE
P43304	CHEMBL3391681	Mitochondrial glycerol-3-phosphate dehydrogenase	P43304	SINGLE PROTEIN	Homo sapiens			9606	FALSE	GPD2
Q13489	CHEMBL5465242	VHL-Baculoviral IAP repeat-containing protein 3	Q13489|P40337	PROTEIN-PROTEIN INTERACTION	Homo sapiens	17	26	9606	FALSE	BIRC3
Q96PC2	CHEMBL4523431	Inositol hexakisphosphate kinase 3	Q96PC2	SINGLE PROTEIN	Homo sapiens	49	52	9606	FALSE	IP6K3
P48736	CHEMBL3430881	PI3-kinase subunit gamma/Phosphoinositide 3-kinase regulatory subunit 5	P48736|Q8WYR1	PROTEIN COMPLEX	Homo sapiens	10	11	9606	FALSE	PIK3CG
P07315	CHEMBL4296285	Gamma-crystallin C	P07315	SINGLE PROTEIN	Homo sapiens	8	41	9606	FALSE	CRYGC
Q9NS66	CHEMBL4523922	Probable G-protein coupled receptor 173	Q9NS66	SINGLE PROTEIN	Homo sapiens	1	1	9606	FALSE	GPR173
O43526	CHEMBL2221348	Voltage-gated potassium channel, KQT; KCNQ2(Kv7.2)/KCNQ3(Kv7.3)	O43526|O43525	PROTEIN COMPLEX	Homo sapiens	246	375	9606	FALSE	KCNQ2
P48058	CHEMBL3885581	Glutamate receptor AMPA 3/4	P48058|P42263	PROTEIN COMPLEX	Homo sapiens	3	3	9606	FALSE	GRIA4
Q92997	CHEMBL6028	Segment polarity protein dishevelled homolog DVL-3	Q92997	SINGLE PROTEIN	Homo sapiens	11	12	9606	FALSE	DVL3
P55073	CHEMBL3611	Type III iodothyronine deiodinase	P55073	SINGLE PROTEIN	Homo sapiens	9	17	9606	FALSE	DIO3
P27986	CHEMBL2506	PI3-kinase p85-alpha subunit	P27986	SINGLE PROTEIN	Homo sapiens	274	279	9606	FALSE	PIK3R1
P29475	CHEMBL2111405	Nitric-oxide synthase (endothelial and brain)	P29475|P29474	SELECTIVITY GROUP	Homo sapiens	156	169	9606	FALSE	NOS1
P08238	CHEMBL4303	Heat shock protein HSP 90-beta	P08238	SINGLE PROTEIN	Homo sapiens	954	1704	9606	FALSE	HSP90AB1
P17787	CHEMBL2109234	Neuronal acetylcholine receptor; alpha3/beta2	P17787|P32297	PROTEIN COMPLEX	Homo sapiens	123	156	9606	FALSE	CHRNB2
	CHEMBL2366369	EB-3		CELL-LINE	Homo sapiens	80	82	9606	FALSE
Q16620	CHEMBL4898	Neurotrophic tyrosine kinase receptor type 2	Q16620	SINGLE PROTEIN	Homo sapiens	2522	3363	9606	FALSE	NTRK2
Q9NYP7	CHEMBL5937	Elongation of very long chain fatty acids protein 5	Q9NYP7	SINGLE PROTEIN	Homo sapiens	4	4	9606	FALSE	ELOVL5
Q9BW60	CHEMBL6001	Elongation of very long chain fatty acids protein 1	Q9BW60	SINGLE PROTEIN	Homo sapiens	81	144	9606	FALSE	ELOVL1
Q8IV61	CHEMBL3638	RAS guanyl releasing protein 3	Q8IV61	SINGLE PROTEIN	Homo sapiens	90	130	9606	FALSE	RASGRP3
Q08209	CHEMBL4445	Serine/threonine protein phosphatase 2B catalytic subunit, alpha isoform	Q08209	SINGLE PROTEIN	Homo sapiens	930	1832	9606	FALSE	PPP3CA
P35498	CHEMBL2096682	Sodium channel alpha subunits; brain (Types I, II, III)	P35498|Q99250|Q9NY46	PROTEIN FAMILY	Homo sapiens	212	374	9606	FALSE	SCN1A
	CHEMBL614379	Caov-3 cell line		CELL-LINE	Homo sapiens	295	378	9606	FALSE
P51659	CHEMBL5814	Peroxisomal multifunctional enzyme type 2	P51659	SINGLE PROTEIN	Homo sapiens	117	123	9606	FALSE	HSD17B4
P48058	CHEMBL2096670	Glutamate receptor ionotropic AMPA	P48058|P42263|P42262|P42261	PROTEIN COMPLEX GROUP	Homo sapiens	193	284	9606	FALSE	GRIA4
Q86U44	CHEMBL4106140	METTL3/METTL14	Q86U44|Q9HCE5	PROTEIN COMPLEX	Homo sapiens	218	233	9606	FALSE	METTL3
Q9Y243	CHEMBL4816	Serine/threonine-protein kinase AKT3	Q9Y243	SINGLE PROTEIN	Homo sapiens	2297	3209	9606	FALSE	AKT3
Q9H5J4	CHEMBL5704	Elongation of very long chain fatty acids protein 6	Q9H5J4	SINGLE PROTEIN	Homo sapiens	131	140	9606	FALSE	ELOVL6
O75751	CHEMBL2073673	Solute carrier family 22 member 3	O75751	SINGLE PROTEIN	Homo sapiens	91	143	9606	FALSE	SLC22A3
Q13956	CHEMBL2097163	Phosphodiesterase 6	Q13956|P18545|P35913|O43924|P16499|P51160	PROTEIN FAMILY	Homo sapiens	154	168	9606	FALSE	PDE6H
O60307	CHEMBL2417352	Microtubule-associated serine/threonine-protein kinase 3	O60307	SINGLE PROTEIN	Homo sapiens	33	56	9606	FALSE	MAST3
Q53EU6	CHEMBL4523318	Glycerol-3-phosphate acyltransferase 3	Q53EU6	SINGLE PROTEIN	Homo sapiens	1	6	9606	FALSE	GPAT3
P49840	CHEMBL2850	Glycogen synthase kinase-3 alpha	P49840	SINGLE PROTEIN	Homo sapiens	2843	3855	9606	FALSE	GSK3A
P31937	CHEMBL4523215	3-hydroxyisobutyrate dehydrogenase, mitochondrial	P31937	SINGLE PROTEIN	Homo sapiens	1	2	9606	FALSE	HIBADH
Q07820	CHEMBL4523712	MCL1/Protein cereblon	Q07820|Q96SW2	PROTEIN-PROTEIN INTERACTION	Homo sapiens	22	136	9606	FALSE	MCL1
P14867	CHEMBL2094121	GABA-A receptor; alpha-1/beta-3/gamma-2	P14867|P18507|P28472	PROTEIN COMPLEX	Homo sapiens	904	1569	9606	FALSE	GABRA1
	CHEMBL614176	MOLT-3		CELL-LINE	Homo sapiens	463	638	9606	FALSE
O14920	CHEMBL2111328	Inhibitor of NF-kappa-B kinase (IKK)	O14920|O15111|Q9Y6K9	PROTEIN COMPLEX	Homo sapiens	35	78	9606	FALSE	IKBKB
O15054	CHEMBL1938211	Lysine-specific demethylase 6B	O15054	SINGLE PROTEIN	Homo sapiens	288	349	9606	FALSE	KDM6B
O43293	CHEMBL2468	Death-associated protein kinase 3	O43293	SINGLE PROTEIN	Homo sapiens	1639	2152	9606	FALSE	DAPK3
Q9Y6M7	CHEMBL3774290	Sodium bicarbonate cotransporter 3	Q9Y6M7	SINGLE PROTEIN	Homo sapiens	3	3	9606	FALSE	SLC4A7
P23458	CHEMBL4630751	E3 ubiquitin-protein ligase XIAP/JAK1	P23458|P98170	PROTEIN-PROTEIN INTERACTION	Homo sapiens	8	19	9606	FALSE	JAK1
P51812	CHEMBL4523616	RPS6KA1/RPS6KA2/RPS6KA3	P51812|Q15349|Q15418	PROTEIN FAMILY	Homo sapiens	2	8	9606	FALSE	RPS6KA3
Q9UNU6	CHEMBL4523494	7-alpha-hydroxycholest-4-en-3-one 12-alpha-hydroxylase	Q9UNU6	SINGLE PROTEIN	Homo sapiens	90	91	9606	FALSE	CYP8B1
	CHEMBL2311041	3-phosphoinositide dependent protein kinase-2, PDK2		UNKNOWN	Homo sapiens	53	54	9606	FALSE
Q6R6M4	CHEMBL3739248	Ubiquitin carboxyl-terminal hydrolase 17	Q6R6M4	SINGLE PROTEIN	Homo sapiens	5	5	9606	FALSE	USP17L2
O15120	CHEMBL4772	1-acylglycerol-3-phosphate O-acyltransferase beta	O15120	SINGLE PROTEIN	Homo sapiens	125	135	9606	FALSE	AGPAT2
Q16659	CHEMBL5121	Mitogen-activated protein kinase 6	Q16659	SINGLE PROTEIN	Homo sapiens	422	590	9606	FALSE	MAPK6
P55210	CHEMBL3468	Caspase-7	P55210	SINGLE PROTEIN	Homo sapiens	3035	3148	9606	FALSE	CASP7
P57078	CHEMBL6083	Receptor-interacting serine/threonine-protein kinase 4	P57078	SINGLE PROTEIN	Homo sapiens	249	269	9606	FALSE	RIPK4
P16591	CHEMBL3982	Tyrosine-protein kinase FER	P16591	SINGLE PROTEIN	Homo sapiens	1624	2414	9606	FALSE	FER
Q16828	CHEMBL1250381	Dual specificity protein phosphatase 6	Q16828	SINGLE PROTEIN	Homo sapiens	52	80	9606	FALSE	DUSP6
P29323	CHEMBL3290	Ephrin type-B receptor 2	P29323	SINGLE PROTEIN	Homo sapiens	1197	1939	9606	FALSE	EPHB2
P45983	CHEMBL2096667	c-Jun N-terminal kinase, JNK	P45983|P53779|P45984	PROTEIN FAMILY	Homo sapiens	555	691	9606	FALSE	MAPK8
P53779	CHEMBL2637	c-Jun N-terminal kinase 3	P53779	SINGLE PROTEIN	Homo sapiens	2916	3789	9606	FALSE	MAPK10
P36894	CHEMBL5275	Bone morphogenetic protein receptor type-1A	P36894	SINGLE PROTEIN	Homo sapiens	584	715	9606	FALSE	BMPR1A
Q01959	CHEMBL2096990	Monoamine transporters; Norepinephrine & dopamine	Q01959|P23975	SELECTIVITY GROUP	Homo sapiens	174	216	9606	FALSE	SLC6A3
Q96KS0	CHEMBL3831261	Hypoxia-inducible factor prolyl hydroxylase	Q96KS0|Q9NXG6|Q9GZT9|Q9H6Z9	PROTEIN FAMILY	Homo sapiens	23	45	9606	FALSE	EGLN2
Q15349	CHEMBL3906	Ribosomal protein S6 kinase alpha 2	Q15349	SINGLE PROTEIN	Homo sapiens	1272	2261	9606	FALSE	RPS6KA2
O75747	CHEMBL1163120	Phosphatidylinositol-4-phosphate 3-kinase C2 domain-containing subunit gamma	O75747	SINGLE PROTEIN	Homo sapiens	334	365	9606	FALSE	PIK3C2G
Q8WY07	CHEMBL5209633	Cationic amino acid transporter 3	Q8WY07	SINGLE PROTEIN	Homo sapiens	3	3	9606	FALSE	SLC7A3
Q8WWT9	CHEMBL3712947	Solute carrier family 13 member 3	Q8WWT9	SINGLE PROTEIN	Homo sapiens	6	7	9606	FALSE	SLC13A3
P46721	CHEMBL1743123	Solute carrier organic anion transporter family member 1A2	P46721	SINGLE PROTEIN	Homo sapiens	63	104	9606	FALSE	SLCO1A2
P31645	CHEMBL2095201	Monoamine transporters; serotonin & dopamine	P31645|Q01959	SELECTIVITY GROUP	Homo sapiens	317	417	9606	FALSE	SLC6A4
P42574	CHEMBL3430905	Caspase-3/Caspase-7	P42574|P55210	PROTEIN FAMILY	Homo sapiens	52	60	9606	FALSE	CASP3
P05106	CHEMBL1907598	Integrin alpha-V/beta-3	P05106|P06756	PROTEIN COMPLEX	Homo sapiens	2003	2708	9606	FALSE	ITGB3
P68371	CHEMBL2095182	Tubulin	P68371|Q9H4B7|P0DPH7|P68366|Q13509|Q71U36|P04350|Q3ZCM7|P07437|P68363|Q9BQE3|Q6PEY2|Q13885|Q9BVA1|Q9BUF5	PROTEIN COMPLEX GROUP	Homo sapiens	2654	5762	9606	FALSE	TUBB4B
Q04206	CHEMBL5533	Nuclear factor NF-kappa-B p65 subunit	Q04206	SINGLE PROTEIN	Homo sapiens	441	632	9606	FALSE	RELA
P53816	CHEMBL3831244	HRAS-like suppressor 3	P53816	SINGLE PROTEIN	Homo sapiens	56	57	9606	FALSE	PLAAT3
Q99460	CHEMBL2364701	26S proteasome	Q99460|P49721|P20618|P28074|P28062|P28065|P28072|O00487|P25786|P25787|P25788|P25789|P28066|P60900|O14818|Q8TAA3|P40306|A5LHX3|P49720|P28070|Q99436|Q16186|P35998|P62191|P43686|P62333|P17980|P62195|Q13200|O43242|O00232|O00231|Q15008|P51665|Q9UNM6|P55036|P48556|P60896	PROTEIN COMPLEX	Homo sapiens	67	146	9606	FALSE	PSMD1
Q03518	CHEMBL4523654	Antigen peptide transporter 1/2	Q03518|Q03519	PROTEIN COMPLEX	Homo sapiens	5	5	9606	FALSE	TAP1
P14867	CHEMBL4106151	GABA-A receptor alpha-1/beta-3	P14867|P28472	PROTEIN COMPLEX	Homo sapiens	11	12	9606	FALSE	GABRA1
O15438	CHEMBL5918	Canalicular multispecific organic anion transporter 2	O15438	SINGLE PROTEIN	Homo sapiens	660	718	9606	FALSE	ABCC3
P10074	CHEMBL5069366	Telomere zinc finger-associated protein	P10074	SINGLE PROTEIN	Homo sapiens	1	9	9606	FALSE	ZBTB48
P22607	CHEMBL2742	Fibroblast growth factor receptor 3	P22607	SINGLE PROTEIN	Homo sapiens	4919	7917	9606	FALSE	FGFR3
P49721	CHEMBL3831201	20S proteasome	P49721|P20618|P28074|P28062|P28065|P28072|P25786|P25787|P25788|P25789|P28066|P60900|O14818|Q8TAA3|P40306|A5LHX3|P49720|P28070|Q99436	PROTEIN COMPLEX GROUP	Homo sapiens	392	646	9606	FALSE	PSMB2
P11309	CHEMBL3559682	Serine/threonine-protein kinase PIM	P11309|Q9P1W9|Q86V86	PROTEIN FAMILY	Homo sapiens	103	117	9606	FALSE	PIM1
P49841	CHEMBL3883309	Axin-1/Glycogen synthase kinase-3 beta	P49841|O15169	PROTEIN-PROTEIN INTERACTION	Homo sapiens	1	1	9606	FALSE	GSK3B
Q16875	CHEMBL3832646	fructose-2,6-bisphosphatase 3/4	Q16875|Q16877	PROTEIN COMPLEX	Homo sapiens	28	29	9606	FALSE	PFKFB3
P04626	CHEMBL4106134	FASN/HER2	P04626|P49327	PROTEIN COMPLEX	Homo sapiens	1	2	9606	FALSE	ERBB2
Q9UQ49	CHEMBL3046	Sialidase 3	Q9UQ49	SINGLE PROTEIN	Homo sapiens	252	398	9606	FALSE	NEU3
P52333	CHEMBL2148	Tyrosine-protein kinase JAK3	P52333	SINGLE PROTEIN	Homo sapiens	6817	8653	9606	FALSE	JAK3
P48736	CHEMBL3267	PI3-kinase p110-gamma subunit	P48736	SINGLE PROTEIN	Homo sapiens	4571	5538	9606	FALSE	PIK3CG
P28702	CHEMBL2363070	Retinoid X receptor	P28702|P48443|P19793	PROTEIN FAMILY	Homo sapiens	51	115	9606	FALSE	RXRB
Q02153	CHEMBL2111348	Soluble guanylate cyclase	Q02153|O75343|P33402|Q02108	PROTEIN COMPLEX GROUP	Homo sapiens	620	680	9606	FALSE	GUCY1B1
P37231	CHEMBL3559683	Peroxisome proliferator-activated receptor	P37231|Q07869|Q03181	PROTEIN FAMILY	Homo sapiens	85	137	9606	FALSE	PPARG
P06729	CHEMBL2040	T-cell surface antigen CD2	P06729	SINGLE PROTEIN	Homo sapiens	6	9	9606	FALSE	CD2
P26439	CHEMBL3670	3-beta-hydroxysteroid dehydrogenase/delta 5-->4-isomerase type II	P26439	SINGLE PROTEIN	Homo sapiens	4	4	9606	FALSE	HSD3B2
Q8TDQ0	CHEMBL4630879	Hepatitis A virus cellular receptor 2	Q8TDQ0	SINGLE PROTEIN	Homo sapiens	64	74	9606	FALSE	HAVCR2
Q92731	CHEMBL2093866	Estrogen receptor	Q92731|P03372	PROTEIN FAMILY	Homo sapiens	1789	3070	9606	FALSE	ESR2
P03372	CHEMBL206	Estrogen receptor alpha	P03372	SINGLE PROTEIN	Homo sapiens	9170	18287	9606	FALSE	ESR1
P35462	CHEMBL234	Dopamine D3 receptor	P35462	SINGLE PROTEIN	Homo sapiens	9443	14993	9606	FALSE	DRD3
P48764	CHEMBL3273	Sodium/hydrogen exchanger 3	P48764	SINGLE PROTEIN	Homo sapiens	325	483	9606	FALSE	SLC9A3
P20594	CHEMBL2111337	Atrial natriuretic peptide receptor	P20594|P16066|P17342	PROTEIN FAMILY	Homo sapiens	38	49	9606	FALSE	NPR2
P08254	CHEMBL283	Matrix metalloproteinase 3	P08254	SINGLE PROTEIN	Homo sapiens	2799	3438	9606	FALSE	MMP3
P07327	CHEMBL2096668	Alcohol dehydrogenase	P07327|P08319|P00325|P00326|P40394|P11766|P28332	PROTEIN FAMILY	Homo sapiens	24	35	9606	FALSE	ADH1A
P46098	CHEMBL1899	Serotonin 3a (5-HT3a) receptor	P46098	SINGLE PROTEIN	Homo sapiens	3090	3589	9606	FALSE	HTR3A
O76083	CHEMBL3535	Phosphodiesterase 9A	O76083	SINGLE PROTEIN	Homo sapiens	810	1140	9606	FALSE	PDE9A
P05023	CHEMBL2095186	Sodium/potassium-transporting ATPase	P05023|P14415|P05026|P50993|P54709|P13637|Q13733|P54710	PROTEIN COMPLEX GROUP	Homo sapiens	359	388	9606	FALSE	ATP1A1
P42336	CHEMBL4005	PI3-kinase p110-alpha subunit	P42336	SINGLE PROTEIN	Homo sapiens	8415	12754	9606	FALSE	PIK3CA
P13631	CHEMBL2363069	Retinoic acid receptor	P13631|P10826|P10276	PROTEIN FAMILY	Homo sapiens	29	39	9606	FALSE	RARG
P15309	CHEMBL2633	Prostatic acid phosphatase	P15309	SINGLE PROTEIN	Homo sapiens	53	71	9606	FALSE	ACP3
P00918	CHEMBL2095180	Carbonic anhydrase	P00918|P43166|P00915|P07451|P23280|O43570|Q9ULX7|Q16790|P22748|Q8N1Q1|Q9Y2D0|P35218	PROTEIN FAMILY	Homo sapiens	124	131	9606	FALSE	CA2
Q15413	CHEMBL2062	Ryanodine receptor 3	Q15413	SINGLE PROTEIN	Homo sapiens	4	8	9606	FALSE	RYR3
P15941	CHEMBL3580494	Mucin-1	P15941	SINGLE PROTEIN	Homo sapiens	10	26	9606	FALSE	MUC1
Q16288	CHEMBL5608	NT-3 growth factor receptor	Q16288	SINGLE PROTEIN	Homo sapiens	1841	2442	9606	FALSE	NTRK3
P06493	CHEMBL3559691	Cyclin-dependent kinase	P06493|P11802|P24941|Q00535|Q00534|P50613|Q00526|Q00536|Q07002|P49336|Q00537|P21127|Q96Q40|Q9BWU1|O94921|P50750|Q15131|Q14004|Q8IZL9|Q9NYV4	PROTEIN FAMILY	Homo sapiens	38	77	9606	FALSE	CDK1
P46098	CHEMBL2111332	Serotonin 3 (5-HT3) receptor	P46098|O95264	PROTEIN COMPLEX	Homo sapiens	5	7	9606	FALSE	HTR3A
Q14832	CHEMBL2888	Metabotropic glutamate receptor 3	Q14832	SINGLE PROTEIN	Homo sapiens	328	736	9606	FALSE	GRM3
P08865	CHEMBL3987582	80S Ribosome	P08865|P42677|P62753|P15880|P23396|P61247|P62701|P22090|P46782|P62081|P62241|P46781|P46783|P62280|P25398|P62277|P62263|P62841|P62244|P62249|P08708|P62269|P39019|P60866|P63220|P62266|P62847|P62851|P62854|P62979|P62857|P62273|P62861|P39023|P36578|P46777|Q02878|P18124|P62424|P62917|P32969|P27635|P62906|P62913|P30050|P26373|P40429|P50914|P61313|P18621|Q07020|Q02543|P84098|P46778|P35268|P62829|P62750|…	PROTEIN NUCLEIC-ACID COMPLEX	Homo sapiens	101	239	9606	FALSE	RPSA
P16109	CHEMBL5378	P-selectin	P16109	SINGLE PROTEIN	Homo sapiens	381	551	9606	FALSE	SELP
P27361	CHEMBL3385	MAP kinase ERK1	P27361	SINGLE PROTEIN	Homo sapiens	2944	4793	9606	FALSE	MAPK3
O14638	CHEMBL5580	Ectonucleotide pyrophosphatase/phosphodiesterase family member 3	O14638	SINGLE PROTEIN	Homo sapiens	203	247	9606	FALSE	ENPP3
P05107	CHEMBL2111362	Integrin alpha-M/beta-2	P05107|P11215	PROTEIN COMPLEX	Homo sapiens	39	50	9606	FALSE	ITGB2
P54646	CHEMBL2096907	AMP-activated protein kinase, AMPK	P54646|O43741|P54619|Q9UGJ0|Q9Y478|Q13131|Q9UGI9	PROTEIN COMPLEX GROUP	Homo sapiens	11688	12274	9606	FALSE	PRKAA2
Q92731	CHEMBL242	Estrogen receptor beta	Q92731	SINGLE PROTEIN	Homo sapiens	5110	9511	9606	FALSE	ESR2
P08684	CHEMBL340	Cytochrome P450 3A4	P08684	SINGLE PROTEIN	Homo sapiens	34417	54600	9606	FALSE	CYP3A4
Q13547	CHEMBL2093865	Histone deacetylase	Q13547|O15379|Q9UBN7|Q92769|Q9UQL6|Q8WUI4|Q9BY41|Q96DB2|P56524|Q9UKV0|Q969S8	PROTEIN FAMILY	Homo sapiens	4183	7025	9606	FALSE	HDAC1
P56373	CHEMBL2998	P2X purinoceptor 3	P56373	SINGLE PROTEIN	Homo sapiens	1861	1997	9606	FALSE	P2RX3
Q9NPC2	CHEMBL2321614	Potassium channel subfamily K member 9	Q9NPC2	SINGLE PROTEIN	Homo sapiens	131	192	9606	FALSE	KCNK9
Q96RI0	CHEMBL4691	Proteinase activated receptor 4	Q96RI0	SINGLE PROTEIN	Homo sapiens	1035	1491	9606	FALSE	F2RL3
O00329	CHEMBL3130	PI3-kinase p110-delta subunit	O00329	SINGLE PROTEIN	Homo sapiens	5119	6860	9606	FALSE	PIK3CD
Q14432	CHEMBL2094125	Phosphodiesterase 3	Q14432|Q13370	PROTEIN FAMILY	Homo sapiens	1444	1750	9606	FALSE	PDE3A
P09874	CHEMBL3390820	PARP 1, 2 and 3	P09874|Q9Y6F1|Q9UGN5	PROTEIN FAMILY	Homo sapiens	96	151	9606	FALSE	PARP1
O15455	CHEMBL1075113	Toll-like receptor 3	O15455	SINGLE PROTEIN	Homo sapiens	287	339	9606	FALSE	TLR3
P51677	CHEMBL3473	C-C chemokine receptor type 3	P51677	SINGLE PROTEIN	Homo sapiens	1370	1666	9606	FALSE	CCR3
P22001	CHEMBL4633	Voltage-gated potassium channel subunit Kv1.3	P22001	SINGLE PROTEIN	Homo sapiens	657	1114	9606	FALSE	KCNA3
P32297	CHEMBL3068	Neuronal acetylcholine receptor subunit alpha-3	P32297	SINGLE PROTEIN	Homo sapiens	73	93	9606	FALSE	CHRNA3
P29371	CHEMBL4429	Neurokinin 3 receptor	P29371	SINGLE PROTEIN	Homo sapiens	1124	1698	9606	FALSE	TACR3
P55211	CHEMBL2273	Caspase-9	P55211	SINGLE PROTEIN	Homo sapiens	144	156	9606	FALSE	CASP9
P18405	CHEMBL2363075	Steroid 5-alpha-reductase	P18405|P31213|Q9H8P0	PROTEIN FAMILY	Homo sapiens	1	1	9606	FALSE	SRD5A1
P35498	CHEMBL2331043	Sodium channel alpha subunit	P35498|Q14524|P35499|Q01118|Q99250|Q15858|Q9NY46|Q9UI33|Q9UQD0|Q9Y5Y9	PROTEIN FAMILY	Homo sapiens	25	30	9606	FALSE	SCN1A
P14416	CHEMBL2096905	Dopamine receptor	P14416|P35462|P21918|P21917|P21728	PROTEIN FAMILY	Homo sapiens	99	117	9606	FALSE	DRD2
P41968	CHEMBL4644	Melanocortin receptor 3	P41968	SINGLE PROTEIN	Homo sapiens	2947	5729	9606	FALSE	MC3R
P49841	CHEMBL262	Glycogen synthase kinase-3 beta	P49841	SINGLE PROTEIN	Homo sapiens	9046	12342	9606	FALSE	GSK3B
P07288	CHEMBL2099	Prostate specific antigen	P07288	SINGLE PROTEIN	Homo sapiens	112	150	9606	FALSE	KLK3
P31213	CHEMBL1856	Steroid 5-alpha-reductase 2	P31213	SINGLE PROTEIN	Homo sapiens	757	937	9606	FALSE	SRD5A2
Q9UK17	CHEMBL1964	Voltage-gated potassium channel subunit Kv4.3	Q9UK17	SINGLE PROTEIN	Homo sapiens	89	101	9606	FALSE	KCND3
O15530	CHEMBL2534	3-phosphoinositide dependent protein kinase-1	O15530	SINGLE PROTEIN	Homo sapiens	2849	3784	9606	FALSE	PDPK1
P35348	CHEMBL2331074	Adrenergic receptor	P35348|P08913|P08588|P07550|P18825|P25100|P35368|P18089|P13945	PROTEIN FAMILY	Homo sapiens	4	7	9606	FALSE	ADRA1A
P49662	CHEMBL3831289	Caspase	P49662|P55211|P42574|P51878|P55212|P55210|Q14790|P29466|P42575|Q92851|P31944|Q6UXS9	PROTEIN FAMILY	Homo sapiens	2	2	9606	FALSE	CASP4
P39086	CHEMBL2109241	Glutamate receptor ionotropic kainate	P39086|Q16478|Q16099|Q13002|Q13003	PROTEIN COMPLEX GROUP	Homo sapiens	61	68	9606	FALSE	GRIK1
P30988	CHEMBL2111190	Amylin receptor AMY3; CALCR/RAMP3	P30988|O60896	PROTEIN COMPLEX	Homo sapiens	144	370	9606	FALSE	CALCR
O95263	CHEMBL2363067	Phosphodiesterase 8	O95263|O60658	PROTEIN FAMILY	Homo sapiens	19	19	9606	FALSE	PDE8B
Q13936	CHEMBL2095229	Voltage-gated L-type calcium channel	Q13936|Q13698|Q01668|O60840	PROTEIN FAMILY	Homo sapiens	478	710	9606	FALSE	CACNA1C
P18627	CHEMBL4630881	Lymphocyte activation gene 3 protein	P18627	SINGLE PROTEIN	Homo sapiens	1	1	9606	FALSE	LAG3
Q13946	CHEMBL2111411	Phosphodiesterase 7	Q13946|Q9NP56	PROTEIN FAMILY	Homo sapiens	74	79	9606	FALSE	PDE7A
P06401	CHEMBL208	Progesterone receptor	P06401	SINGLE PROTEIN	Homo sapiens	4633	8589	9606	FALSE	PGR
Q96KS0	CHEMBL3028	Hypoxia-inducible factor prolyl hydroxylase 1	Q96KS0	SINGLE PROTEIN	Homo sapiens	394	404	9606	FALSE	EGLN2

## Sheet: Supplementary Table S2
Table S2. Target proteins of MNPN in PharmMapper database
Pharma Model	Num Feature	Fit	Norm Fit	zscore	Num Hydrophobic	Num HB Acceptor	Num HB Donor	Num Positive	Num Negative	Num Aromatic	Name	Class	Uniplot	Function	Disease	Idication	Gene Name
1p0i_v	3	2.496	0.832	1.13543	1	2	0	0	0	0	Cholinesterase	HYDROLASE	CHLE_HUMAN	NONE	Defects in BCHE are the cause of butyrylcholinesterase deficiency (BChE deficiency) [MIM:177400]. BChE deficiency is a metabolic disorder characterized by prolonged apnoea after the use of certain anesthetic drugs, including the muscle relaxants succinylcholine or mivacurium and other ester local anesthetics. The duration of the prolonged apnoea varies significantly depending on the extent of the…	Neurotoxicity, drug-induced;Toxicity;Alzheimers disease	BCHE
2bkz_v	4	2.57	0.6424	1.38945	2	2	0	0	0	0	Cyclin-A2	TRANSFERASE/COMPLEX	CCNA2_HUMAN	Essential for the control of the cell cycle at the G1/S (start) and the G2/M (mitosis) transitions.	NONE	NONE	CCNA2
1c5o_v	4	2.363	0.5907	0.589559	1	2	0	1	0	0	Prothrombin	BLOOD CLOTTING	THRB_HUMAN	Thrombin, which cleaves bonds after Arg and Lys, converts fibrinogen to fibrin and activates factors V, VII, VIII, XIII, and, in complex with thrombomodulin, protein C. Functions in blood homeostasis, inflammation and wound healing.	Defects in F2 are the cause of various forms of dysprothrombinemia [MIM:176930].;Genetic variations in F2 may be a cause of susceptibility to ischemic stroke [MIM:601367]; also known as cerebrovascular accident or cerebral infarction. A stroke is an acute neurologic event leading to death of neural tissue of the brain and resulting in loss of motor, sensory and/or cognitive function. Ischemic str…	Deep vein thrombosis;Thrombocytopenia;Cerebrovascular disease;Wound healing;Ebola virus infection;Bone injury;Cerebrovascular ischemia;Restenosis;Thrombosis;Diabetic foot ulcer;Ischemic heart disease;Marburg virus infection;Myocardial disease;Embolism and thrombosis;Myocardial infarction;Cartilage disease;Thromboembolism;Coronary artery disease;Hemophilia;Blood clotting disorder;Bleeding;Atrial f…	F2
1okn_v	4	2.295	0.5738	-0.260269	2	2	0	0	0	0	Carbonic anhydrase 2	LYASE	CAH2_HUMAN	Essential for bone resorption and osteoclast differentiation (By similarity). Reversible hydration of carbon dioxide.	Defects in CA2 are the cause of autosomal recessive osteopetrosis type 3 (OPTB3) [MIM:259730]; also known as osteopetrosis with renal tubular acidosis, carbonic anhydrase II deficiency syndrome, Guibaud-Vainsel syndrome or marble brain disease. Osteopetrosis is a rare genetic disease characterized by abnormally dense bone, due to defective resorption of immature bone. The disorder occurs in two f…	NONE	CA2
1f92_v	5	2.622	0.5244	1.60114	1	2	1	1	0	0	Urokinase-type plasminogen activator	HYDROLASE	UROK_HUMAN	Specifically cleave the zymogen plasminogen to form the active enzyme plasmin.	NONE	Angiogenesis disorder;Ulcer;Cancer;Lung embolism;Restenosis;Metastasis;Skin ulcer;Cardiovascular disease	PLAU
1kta_v	4	2.039	0.5097	-1.892	1	2	0	0	1	0	Branched-chain-amino-acid aminotransferase, mitochondrial	NONE	O15382	Amino acid transport and metabolism	NONE	For nutritional supplementation and for treating dietary shortage or imbalance.	BCAT2
3bm9_v	5	2.527	0.5054	1.09855	2	2	1	0	0	0	Heat shock protein HSP 90-alpha	CHAPERONE	HS90A_HUMAN	Molecular chaperone. Has ATPase activity (By similarity).	NONE	NONE	HSP90AA1
1xil_v	5	2.497	0.4994	0.92426	2	2	1	0	0	0	Superoxide dismutase [Mn], mitochondrial	NONE	P04179	Destroys superoxide anion radicals which are normally produced within the cells and which are toxic to biological systems.	NONE	NONE	SOD2
2c6i_v	5	2.491	0.4982	0.530646	2	3	0	0	0	0	Cell division protein kinase 2	NONE	P24941	Involved in protein kinase activity	NONE	NONE	CDK2
1di9_v	5	2.474	0.4948	0.451943	3	2	0	0	0	0	Mitogen-activated protein kinase 14	NONE	Q16539	Involved in MAP kinase activity	NONE	NONE	MAPK14
1onq_v	6	2.892	0.482	2.7588	3	2	0	0	1	0	T-cell surface glycoprotein CD1a	IMMUNE SYSTEM	CD1A_HUMAN	Antigen-presenting protein that binds self and non-self lipid and glycolipid antigens and presents them to T-cell receptors on natural killer T-cells.	NONE	NONE	CD1A
1hti_v	6	2.807	0.4678	1.60625	1	3	0	0	2	0	Triosephosphate isomerase	ISOMERASE(INTRAMOLECULAR	TPIS_HUMAN	NONE	Defects in TPI1 are the cause of triosephosphate isomerase deficiency (TPI deficiency) [MIM:190450]. TPI deficiency is an autosomal recessive disorder. It is the most severe clinical disorder of glycolysis. It is associated with neonatal jaundice, chronic hemolytic anemia, progressive neuromuscular dysfunction, cardiomyopathy and increased susceptibility to infection.	NONE	TPI1
1og5_v	6	2.806	0.4677	1.89389	3	3	0	0	0	0	Cytochrome P450 2C9	ELECTRON TRANSPORT	CP2C9_HUMAN	Cytochromes P450 are a group of heme-thiolate monooxygenases. In liver microsomes, this enzyme is involved in an NADPH-dependent electron transport pathway. It oxidizes a variety of structurally unrelated compounds, including steroids, fatty acids, and xe	NONE	NONE	CYP2C9
1xo2_v	5	2.327	0.4654	0.169784	2	3	0	0	0	0	Cell division protein kinase 6	CELL CYCLE/TRANSFERASE	CDK6_HUMAN	Probably involved in the control of the cell cycle. Interacts with D-type G1 cyclins.	NONE	NONE	CDK6
1ha2_v	6	2.722	0.4537	1.12534	4	2	0	0	0	0	Serum albumin	SERUM PROTEIN	ALBU_HUMAN	Serum albumin, the main protein of plasma, has a good binding capacity for water, Ca(2+), Na(+), K(+), fatty acids, hormones, bilirubin and drugs. Its main function is the regulation of the colloidal osmotic pressure of blood.	Defects in ALB are a cause of familial dysalbuminemic hyperthyroxinemia (FDH) [MIM:103600]. FDH is a form of euthyroid hyperthyroxinemia that is due to increased affinity of ALB for T(4). It is the most common cause of inherited euthyroid hyperthyroxinemia in Caucasian population.;A variant structure of albumin could lead to increased binding of zinc resulting in an asymptomatic augmentation of z…	NONE	ALB
1nhx_v	6	2.63	0.4383	0.746564	1	3	0	0	2	0	Phosphoenolpyruvate carboxykinase, cytosolic [GTP]	NONE	P35558	Energy production and conversion	NONE	NONE	PCK1
1x98_v	6	2.602	0.4336	0.909861	2	4	0	0	0	0	Aldose reductase	OXIDOREDUCTASE	ALDR_HUMAN	Catalyzes the NADPH-dependent reduction of a wide variety of carbonyl-containing compounds to their corresponding alcohols with a broad range of catalytic efficiencies.	In diabetes and galactosemia, increased AR activity leads to high levels of sorbitol and galactitol, respectively, in the cells of many tissues. Accumulation of sugar alcohols has been shown to cause osmotic cataracts in the lens. AR is also thought to play a key role in diabetic complications of three other target tissues, namely, nerve, kidney and retina.	Neuropathy;Diabetic neuropathy;Diabetic foot ulcer;Diabetic complication;Diabetic nephropathy;Retinopathy;Ocular disease;Central nervous system disease;Diabetic retinopathy;Diabetes mellitus;Diabetic cataract;Cataract	AKR1B1
1y2d_v	6	2.593	0.4321	0.618202	4	2	0	0	0	0	cAMP-specific 3,5-cyclic phosphodiesterase 4D	HYDROLASE	PDE4D_HUMAN	Regulates the levels of cAMP in the cell.	Genetic variations in PDE4D might be associated with susceptibility to stroke type 1 (STRK1) [MIM:606799]. A stroke is an acute neurologic event leading to death of neural tissue of the brain and resulting in loss of motor, sensory and/or cognitive function. PubMed:17006457 states that association with stroke has to be considered with caution.	NONE	PDE4D
1wlj_v	5	2.136	0.4272	-1.35379	0	4	1	0	0	0	Interferon-stimulated gene 20 kDa protein	HYDROLASE	ISG20_HUMAN	Exonuclease with specificity for single-stranded RNA and, to a lesser extent for DNA. Degrades RNA at a rate that is approximately 35-fold higher than its rate for single-stranded DNA. Involved in the antiviral function of IFN against RNA viruses.	NONE	NONE	ISG20
1h1b_v	6	2.518	0.4197	0.624639	3	3	0	0	0	0	Leukocyte elastase	HYDROLASE(SERINE PROTEASE)	ELNE_HUMAN	Modifies the functions of natural killer cells, monocytes and granulocytes. Inhibits C5a-dependent neutrophil enzyme release and chemotaxis.	Defects in ELA2 are a cause of cyclic haematopoiesis (CH) [MIM:162800]; also known as cyclic neutropenia. CH is an autosomal dominant disease in which blood-cell production from the bone marrow oscillates with 21-day periodicity. Circulating neutrophils vary between almost normal numbers and zero. During intervals of neutropenia, affected individuals are at risk for opportunistic infection. Monoc…	Blood clotting disorder;Chronic bronchitis;Lung injury;Cerebrovascular ischemia;Emphysema;Respiratory disease;Cystic fibrosis;Chronic obstructive pulmonary disease;Myocardial infarction;Lung inflammation;Pulmonary fibrosis;Psoriasis;Pancreatitis;Bronchitis;Rheumatoid arthritis;Arthritis;Pulmonary disease;Lung tumor;Respiratory distress syndrome;Transplant rejection;Pulmonary hypertension;Pneumoni…	ELANE
1bj4_v	6	2.486	0.4143	0.634352	2	4	0	0	0	0	Serine hydroxymethyltransferase, cytosolic	TRANSFERASE	GLYC_HUMAN	Interconversion of serine and glycine.	NONE	NONE	SHMT1
1o4h_v	6	2.445	0.4075	-0.253617	1	4	0	0	1	0	Proto-oncogene tyrosine-protein kinase Src	SIGNALING PROTEIN	SRC_HUMAN	NONE	NONE	Hypercalcemia;Cancer;Osteoporosis;Cerebrovascular ischemia;Bone metastases;Metastasis;Solid tumor	SRC
1s2a_v	7	2.754	0.3934	1.02599	4	3	0	0	0	0	Aldo-keto reductase family 1 member C3	OXIDOREDUCTASE	AK1C3_HUMAN	Catalyzes the conversion of aldehydes and ketones to alcohols. Catalyzes the reduction of prostaglandin (PG) D2, PGH2 and phenanthrenequinone (PQ) and the oxidation of 9-alpha,11-beta- PGF2 to PGD2. Functions as a bi-directional 3-alpha-, 17-beta- and 20-	NONE	NONE	AKR1C3
2wi5_v	6	2.352	0.392	0.187972	2	3	1	0	0	0	NONE	NONE	NONE	NONE	NONE	NONE
1nqc_v	7	2.728	0.3897	1.41707	3	2	2	0	0	0	Cathepsin S	HYDROLASE	CATS_HUMAN	Thiol protease. Key protease responsible for the removal of the invariant chain from MHC class II molecules. The bond- specificity of this proteinase is in part similar to the specificities of cathepsin L and cathepsin N.	NONE	Psoriasis;Arteriosclerosis;Pain;Rheumatoid arthritis;Autoimmune disease;Allergy;Inflammation;Asthma;Multiple sclerosis;Immune disorder	CTSS
1dhf_v	6	2.32	0.3867	-0.297338	1	3	1	0	1	0	Dihydrofolate reductase	OXIDO-REDUCTASE	DYR_HUMAN	NONE	NONE	NONE	DHFR
1fkg_v	7	2.682	0.3831	1.03086	4	3	0	0	0	0	Peptidyl-prolyl cis-trans isomerase FKBP1A	CIS-TRANS ISOMERASE	FKB1A_HUMAN	May play a role in modulation of ryanodine receptor isoform-1 (RYR-1), a component of the calcium release channel of skeletal muscle sarcoplasmic reticulum. There are four molecules of FKBP12 per skeletal muscle RYR. PPIases accelerate the folding of prot	NONE	NONE	FKBP1A
1dyt_v	6	2.297	0.3828	-0.596734	0	5	1	0	0	0	Eosinophil cationic protein	NONE	P12724	Involved in nucleic acid binding	NONE	Used as an adjunct to the standard therapy of inhaled steroids with inhaled long- and/or short-acting beta-agonists.	RNASE3
1hy7_v	6	2.231	0.3718	-1.20532	2	3	0	0	1	0	Stromelysin-1	HYDROLASE	MMP3_HUMAN	Can degrade fibronectin, laminin, gelatins of type I, III, IV, and V; collagens III, IV, X, and IX, and cartilage proteoglycans. Activates procollagenase.	NONE	NONE	MMP3
1v40_v	8	2.974	0.3717	2.58801	1	4	0	1	2	0	Glutathione-requiring prostaglandin D synthase	ISOMERASE	PTGD2_HUMAN	Catalyzes the conversion of PGH2 to PGD2, a prostaglandin involved in smooth muscle contraction/relaxation and a potent inhibitor of platelet aggregation.	NONE	NONE
1xbt_v	7	2.575	0.3678	1.24497	1	5	1	0	0	0	Thymidine kinase, cytosolic	NONE	P04183	Nucleotide transport and metabolism	NONE	NONE	TK1
3fzf_v	6	2.205	0.3675	-0.302051	0	5	1	0	0	0	Heat shock cognate 71 kDa protein	NONE	P11142	Molecular chaperone implicated in a wide variety of cellular processes, including protection of the proteome from stress, folding and transport of newly synthesized polypeptides, activation of proteolysis of misfolded proteins and the formation and dissociation of protein complexes. Plays a pivotal role in the protein quality control system, ensuring the correct folding of proteins, the re-foldin…	NONE	NONE	HSPA8
1d3h_v	6	2.204	0.3673	-0.906091	3	3	0	0	0	0	Dihydroorotate dehydrogenase, mitochondrial	OXIDOREDUCTASE	PYRD_HUMAN	NONE	NONE	NONE	DHODH
1qxk_v	7	2.537	0.3625	1.31099	2	3	1	0	1	0	Tyrosine-protein phosphatase non-receptor type 1	HYDROLASE	PTN1_HUMAN	May play an important role in CKII- and p60c-src-induced signal transduction cascades (By similarity).	NONE	NONE	PTPN1
1jaq_v	7	2.51	0.3585	0.884748	2	4	1	0	0	0	Neutrophil collagenase	COMPLEX (METALLOPROTEASE/INHIBITOR)	MMP8_HUMAN	Can degrade fibrillar type I, II, and III collagens.	NONE	NONE	MMP8
2h44_v	7	2.494	0.3562	0.862513	3	4	0	0	0	0	cGMP-specific 3,5-cyclic phosphodiesterase	HYDROLASE	PDE5A_HUMAN	Plays a role in signal transduction by regulating the intracellular concentration of cyclic nucleotides. This phosphodiesterase catalyzes the specific hydrolysis of cGMP to 5- GMP.	NONE	Anal fissure;Raynauds disease;Cardiac failure;Thrombosis;Diabetic complication;Prostate hyperplasia;Erectile dysfunction;Urinary tract disease;Female sexual dysfunction;Vascular disease;Viral infection;Cancer;Atherosclerosis;Pulmonary disease;Metabolic disorder;Hypertension;Cardiovascular disease;Pulmonary hypertension;Angina;Male sexual dysfunction	PDE5A
2aeb_v	7	2.485	0.355	0.133566	2	2	1	1	1	0	Arginase-1	HYDROLASE	ARGI1_HUMAN	NONE	Defects in ARG1 are the cause of argininemia [MIM:207800]; also known as hyperargininemia. Argininemia is a rare autosomal recessive disorder of the urea cycle. Arginine is elevated in the blood and cerebrospinal fluid, and periodic hyperammonemia occurs. Clinical manifestations include developmental delay, seizures, mental retardation, hypotonia, ataxia, progressive spastic quadriplegia.	NONE	ARG1
1tx4_v	6	2.085	0.3474	-0.900748	0	4	2	0	0	0	Rho GTPase-activating protein 1	NONE	Q07960	GTPase activator for the Rho, Rac and Cdc42 proteins, converting them to the putatively inactive GDP-bound state. Cdc42 seems to be the preferred substrate.	NONE	NONE	ARHGAP1
1gs4_v	8	2.771	0.3463	0.627339	5	3	0	0	0	0	Androgen receptor	ANDROGEN RECEPTOR	ANDR_HUMAN	Steroid hormone receptors are ligand-activated transcription factors that regulate eukaryotic gene expression and affect cellular proliferation and differentiation in target tissues. Transcription factor activity is modulated by bound coactivator and core	Genetic variation in AR can be responsible of androgenetic alopecia (AGA) [MIM:109200].;Defects in AR are the cause of androgen insensibility syndrome (AIS) [MIM:300068]; previously known as testicular feminization syndrome (TFM). It can be complete (CAIS) when external genitalia are phenotypically female; or partial (PAIS) when external genitalia are substantively ambiguous or mild (MAIS) when e…	Hypoactive sexual desire disorder;Hepatitis B virus infection;Cardiac failure;Andrology;Hirsutism;Female sexual dysfunction;Psoriasis;Reperfusion injury;Plasmodium infection;Atherosclerosis;Prostate hyperplasia;Fatigue;Male sexual dysfunction;Autoimmune disease;Testosterone deficiency;Uterine fibroids;Metabolic disorder;Myalgia;Obesity;Gynecological disorder;Contraception;Cancer;Hypercholesterole…	AR
1u4l_v	6	2.058	0.3431	-1.58367	0	5	1	0	0	0	C-C motif chemokine 5	ATTRACTANT	CCL5_HUMAN	Chemoattractant for blood monocytes, memory T-helper cells and eosinophils. Causes the release of histamine from basophils and activates eosinophils. Binds to CCR1, CCR3, CCR4 and CCR5. One of the major HIV-suppressive factors produced by CD8+ T- cells. R	NONE	NONE	CCL5
1r1i_v	8	2.734	0.3417	1.08334	3	2	1	1	1	0	Neprilysin	HYDROLASE	NEP_HUMAN	Thermolysin-like specificity, but is almost confined on acting on polypeptides of up to 30 amino acids. Biologically important in the destruction of opioid peptides such as Met- and Leu-enkephalins by cleavage of a Gly-Phe bond. Involved in the degradatio	Important cell surface marker in the diagnostic of human acute lymphocytic leukemia.	Hypertension;Neuropathic pain;Renovascular hypertension;Congestive heart failure	MME
2p3t_v	6	2.045	0.3408	-1.74882	4	2	0	0	0	0	Coagulation factor X	BLOOD CLOTTING	FA10_HUMAN	Factor Xa is a vitamin K-dependent glycoprotein that converts prothrombin to thrombin in the presence of factor Va, calcium and phospholipid during blood clotting.	NONE	Thromboembolism	F10
2oah_v	7	2.371	0.3387	0.140589	3	2	1	1	0	0	Beta-secretase 1	HYDROLASE	BACE1_HUMAN	Responsible for the proteolytic processing of the amyloid precursor protein (APP). Cleaves at the N-terminus of the A-beta peptide sequence, between residues 671 and 672 of APP, leads to the generation and extracellular release of beta-cleaved soluble APP	NONE	Alzheimers disease	BACE1
1iri_v	7	2.327	0.3324	-0.673028	0	6	1	0	0	0	Glucose-6-phosphate isomerase	ISOMERASE	G6PI_HUMAN	Neurotrophic factor for spinal and sensory neurons.	Defects in GPI are a cause of hereditary nonspherocytic hemolytic anemia (HA) [MIM:172400]. Severe GPI deficiency can be associated with hydrops fetalis, immediate neonatal death and neurological impairment.	NONE	GPI
1i7b_v	8	2.654	0.3318	1.38619	2	3	3	0	0	0	S-adenosylmethionine decarboxylase proenzyme	LYASE	DCAM_HUMAN	NONE	NONE	Colorectal tumor;Non-Hodgkin lymphoma;Neoplasm;Cancer;Trypanosomiasis;Pneumocystis carinii infection;Bacterial infection	AMD1
1p62_v	7	2.311	0.3301	-0.465636	3	3	1	0	0	0	Deoxycytidine kinase	TRANSFERASE	DCK_HUMAN	Required for the phosphorylation of the deoxyribonucleosides deoxycytidine (dC), deoxyguanosine (dG) and deoxyadenosine (dA). It is also an essential enzyme for the phosphorylation of numerous nucleoside analogs widely employed as antiviral and chemothera	NONE	NONE	DCK
2i3h_v	8	2.631	0.3289	1.34537	2	2	3	1	0	0	Baculoviral IAP repeat-containing protein 7	NONE	Q96CA5	Apoptotic regulator capable of exerting proapoptotic and anti-apoptotic activities and plays crucial roles in apoptosis, cell proliferation, and cell cycle control. Its anti-apoptotic activity is mediated through the inhibition of CASP3, CASP7 and CASP9, as well as by its E3 ubiquitin-protein ligase activity. As it is a weak caspase inhibitor, its anti-apoptotic activity is thought to be due to i…	NONE	NONE	BIRC7
1wt3_v	9	2.936	0.3263	1.68316	3	3	3	0	0	0	Histo-blood group ABO system transferase	NONE	P16442	Involved in transferase activity, transferring hexosyl groups	NONE	NONE	ABO
1xh7_v	8	2.594	0.3243	0.914477	5	2	0	1	0	0	cAMP-dependent protein kinase catalytic subunit alpha	NONE	P00517	Involved in protein serine/threonine kinase activity	NONE	NONE	PRKACA
1ljr_v	7	2.25	0.3214	-0.793546	1	3	1	1	1	0	Glutathione S-transferase theta-2	TRANSFERASE	GSTT2_HUMAN	Conjugation of reduced glutathione to a wide number of exogenous and endogenous hydrophobic electrophiles. Has a sulfatase activity.	NONE	NONE	GSTT2B
1lt8_v	8	2.569	0.3211	0.561789	2	5	0	1	0	0	Betaine--homocysteine S-methyltransferase 1	NONE	Q93088	Amino acid transport and metabolism	NONE	Used for protein synthesis including the formation of SAMe, L-homocysteine, L-cysteine, taurine, and sulfate.	BHMT
1gbn_v	8	2.524	0.3156	0.202389	2	4	0	0	2	0	Ornithine aminotransferase, mitochondrial	TRANSFERASE	OAT_HUMAN	NONE	Defects in OAT are the cause of hyperornithinemia with gyrate atrophy of choroid and retina (HOGA) [MIM:258870]. HOGA is a slowly progressive blinding autosomal recessive disorder.	Cancer	OAT
2il2_v	8	2.504	0.313	0.761137	3	3	1	0	0	1	Renin	HYDROLASE	RENI_HUMAN	Renin is a highly specific endopeptidase, whose only known function is to generate angiotensin I from angiotensinogen in the plasma, initiating a cascade of reactions that produce an elevation of blood pressure and increased sodium retention by the kidney	Defects in REN are a cause of renal tubular dysgenesis (RTD) [MIM:267430]. RTD is an autosomal recessive severe disorder of renal tubular development characterized by persistent fetal anuria and perinatal death, probably due to pulmonary hypoplasia from early-onset oligohydramnios (the Potter phenotype).	Glaucoma;Renal disease;Cardiac failure;Atherosclerosis;HIV infection;Hypertension;Cardiovascular disease;Ocular hypertension;Renal failure	REN
1dkf_v	8	2.483	0.3103	-0.123803	5	3	0	0	0	0	Retinoic acid receptor alpha	HORMONE/GROWTH FACTOR RECEPTOR	RARA_HUMAN	This is a receptor for retinoic acid. This metabolite has profound effects on vertebrate development. Retinoic acid is a morphogen and is a powerful teratogen. This receptor controls cell function by directly regulating gene expression.	Chromosomal aberrations involving RARA may be a cause of acute promyelocytic leukemia (APL). Translocation t(11;17)(q32;q21) with ZBTB16/PLZF; translocation t(15;17)(q21;q21) with PML; translocation t(5;17)(q32;q11) with NPM.	Squamous cell carcinoma;Psoriasis;Colon tumor;Cancer;Metabolic disorder;Leukemia;Breast tumor;Skin infection;Neutropenia;Carcinoma;Dermatological disease;Ocular disease;Genital system disease;Lymphoma;Immune disorder	RARA
3cpc_v	8	2.454	0.3067	0.279811	4	2	1	0	0	1	Vascular endothelial growth factor receptor 2	NONE	P35968	Tyrosine-protein kinase that acts as a cell-surface receptor for VEGFA, VEGFC and VEGFD. Plays an essential role in the regulation of angiogenesis, vascular development, vascular permeability, and embryonic hematopoiesis. Promotes proliferation, survival, migration and differentiation of endothelial cells. Promotes reorganization of the actin cytoskeleton. Isoforms lacking a transmembrane domain,…	NONE	NONE	KDR
1nsi_v	9	2.756	0.3062	1.05093	1	4	4	0	0	0	Nitric oxide synthase, inducible	OXIDOREDUCTASE	NOS2_HUMAN	Produces nitric oxide (NO) which is a messenger molecule with diverse functions throughout the body. In macrophages, NO mediates tumoricidal and bactericidal actions.	NONE	Asthma;Mucositis;Migraine;Neuropathic pain;Irritable bowel syndrome;Reperfusion injury;Inflammatory bowel disease;Inflammation;Chronic obstructive pulmonary disease;Gastric motility disorder;Uveitis;Insulin dependent diabetes;Multiple sclerosis;Rheumatoid arthritis;Sepsis;Osteoarthritis;Transplant rejection;Gingivitis;Allergic rhinitis	NOS2
1jbq_v	7	2.104	0.3006	-1.17349	2	4	0	0	1	0	Cystathionine beta-synthase	NONE	P35520	Amino acid transport and metabolism	NONE	For nutritional supplementation and for treating dietary shortage or imbalance.	CBS
1hnl_v	8	2.391	0.2988	-0.42056	1	3	2	1	1	0	Lysozyme C	NONE	P61626	Lysozymes have primarily a bacteriolytic function; those in tissues and body fluids are associated with the monocyte-macrophage system and enhance the activity of immunoagents.	NONE	NONE	LYZ
1gre_v	9	2.648	0.2942	0.826863	1	3	3	0	2	0	Glutathione reductase, mitochondrial	NONE	P00390	RNA processing and modification	NONE	For nutritional supplementation, also for treating dietary shortage or imbalance	GSR
3c4f_v	7	2.046	0.2922	-1.40463	4	2	1	0	0	0	Basic fibroblast growth factor receptor 1	TRANSFERASE	FGFR1_HUMAN	Receptor for basic fibroblast growth factor. A shorter form of the receptor could be a receptor for FGF1 (aFGF).	Defects in FGFR1 are a cause of Pfeiffer syndrome (PS) [MIM:101600]; also known as acrocephalosyndactyly type V (ACS5). PS is characterized by craniosynostosis (premature fusion of the skull sutures) with deviation and enlargement of the thumbs and great toes, brachymesophalangy, with phalangeal ankylosis and a varying degree of soft tissue syndactyly.;Defects in FGFR1 are a cause of isolated hyp…	NONE	FGFR1
1tdi_v	9	2.625	0.2917	0.425737	1	5	1	1	1	0	Glutathione S-transferase A3	NONE	Q16772	Involved in glutathione transferase activity	NONE	For nutritional supplementation, also for treating dietary shortage or imbalance	GSTA3
1db4_v	8	2.315	0.2893	-0.823095	4	2	1	0	1	0	Phospholipase A2, membrane associated	NONE	P14555	Involved in phospholipase A2 activity	NONE	NONE	PLA2G2A
1zdz_v	7	2.019	0.2885	-1.729	0	3	2	2	0	0	Spermidine synthase	NONE	P19623	Amino acid transport and metabolism	NONE	S-Adenosylmethionine (SAMe) is used as a drug in Europe for the treatment of depression, liver disorders, fibromyalgia, and osteoarthritis. It has also been introduced into the United States market as a dietary supplement for the support of bone and joint health, as well as mood and emotional well being.	SRM
1utz_v	7	2.014	0.2877	-1.81806	4	3	0	0	0	0	Macrophage metalloelastase	HYDROLASE	MMP12_HUMAN	May be involved in tissue injury and remodeling. Has significant elastolytic activity. Can accept large and small amino acids at the P1 site, but has a preference for leucine. Aromatic or hydrophobic residues are preferred at the P1 site, with small hydr	NONE	Chronic obstructive pulmonary disease	MMP12
1yj6_v	9	2.56	0.2845	0.530454	1	3	2	1	2	0	Glutathione S-transferase Mu 1	TRANSFERASE	GSTM1_HUMAN	Conjugation of reduced glutathione to a wide number of exogenous and endogenous hydrophobic electrophiles.	NONE	NONE	GSTM1
1yq7_v	8	2.265	0.2832	-1.09425	1	4	1	0	2	0	Farnesyl pyrophosphate synthetase	TRANSFERASE	FPPS_HUMAN	Key enzyme in isoprenoid biosynthesis which catalyzes the formation of farnesyl diphosphate (FPP), a precursor for several classes of essential metabolites including sterols, dolichols, carotenoids, and ubiquinones. FPP also serves as substrate for protei	NONE	NONE	FDPS
1nmy_v	8	2.242	0.2802	-1.22338	1	5	1	0	1	0	Thymidylate kinase	TRANSFERASE	KTHY_HUMAN	Catalyzes the conversion of dTMP to dTDP.	NONE	NONE	DTYMK
1r55_v	10	2.683	0.2683	0.35515	2	4	4	0	0	0	ADAM 33	HYDROLASE	ADA33_HUMAN	NONE	Defects in ADAM33 may be a cause of susceptibility to asthma.	NONE	ADAM33
1oth_v	8	2.143	0.2679	-1.52632	1	4	1	1	1	0	Ornithine carbamoyltransferase, mitochondrial	NONE	P00480	Amino acid transport and metabolism	NONE	Used for nutritional supplementation, also for treating dietary shortage or imbalance. It has been claimed that ornithine improves athletic performance, has anabolic effects, has wound-healing effects, and is immuno-enhancing.	OTC
1bx4_v	8	2.139	0.2673	-1.18065	0	6	2	0	0	0	Adenosine kinase	TRANSFERASE	ADK_HUMAN	ATP dependent phosphorylation of adenosine and other related nucleoside analogs to monophosphate derivatives. Serves as a potential regulator of concentrations of extracellular adenosine and intracellular adenine nucleotides.	NONE	Septic shock;Pain;Inflammation;Seizure disorder;Seizure, epilepsy & convulsion;Epilepsy;Anesthesia	ADK
1bgo_v	9	2.327	0.2585	-0.798541	4	4	1	0	0	0	Cathepsin K	HYDROLASE	CATK_HUMAN	Closely involved in osteoclastic bone resorption and may participate partially in the disorder of bone remodeling. Displays potent endoprotease activity against fibrinogen at acid pH. May play an important role in extracellular matrix degradation.	Defects in CTSK are the cause of pycnodysostosis (PKND) [MIM:265800]. PKND is an autosomal recessive osteochondrodysplasia characterized by osteosclerosis and short stature.	Multiple sclerosis;Asthma;Cancer;Rheumatoid arthritis;Autoimmune disease;Arthritis;Bacterial infection;Bone disease;Osteoarthritis;Bone metastases;Immune disorder;Osteoporosis	CTSK
1px6_v	10	2.571	0.2571	0.230948	1	5	1	1	2	0	Glutathione S-transferase P	TRANSFERASE	GSTP1_HUMAN	Conjugation of reduced glutathione to a wide number of exogenous and endogenous hydrophobic electrophiles.	NONE	NONE	GSTP1
1dug_v	11	2.827	0.257	0.736514	1	6	2	1	1	0	Fibrinogen gamma chain	TRANSFERASE, BLOOD CLOTTING	FIBG_HUMAN	Fibrinogen has a double function: yielding monomers that polymerize into fibrin and acting as a cofactor in platelet aggregation.	Defects in FGG are a cause of thrombophilia.;Defects in FGG are a cause of congenital afibrinogenemia [MIM:202400]. It is a rare autosomal recessive disorder characterized by complete absence of detectable fibrinogen.	Wound healing;Cerebrovascular ischemia;Thrombosis;Ischemic heart disease;Cardiovascular disease;Infarction;Angina;Myocardial infarction;Thromboembolism;Osteoporosis;Unidentified indication	FGG
1kpf_v	9	2.313	0.257	-0.876976	0	7	2	0	0	0	Histidine triad nucleotide-binding protein 1	PROTEIN KINASE INHIBITOR	HINT1_HUMAN	Hydrolyzes adenosine 5-monophosphoramidate substrates such as AMP-morpholidate, AMP-N-alanine methyl ester, AMP-alpha- acetyl lysine methyl ester and AMP-NH2 (By similarity).	NONE	NONE	HINT1
1hmp_v	9	2.303	0.2559	-0.978444	0	6	3	0	0	0	Hypoxanthine-guanine phosphoribosyltransferase	NONE	P00492	Nucleotide transport and metabolism	NONE	For remission induction and remission consolidation treatment of acute nonlymphocytic leukemias.	HPRT1
1nfb_v	9	2.229	0.2477	-1.07296	0	7	1	0	0	1	Inosine-5-monophosphate dehydrogenase 2	OXIDOREDUCTASE	IMDH2_HUMAN	Rate limiting enzyme in the de novo synthesis of guanine nucleotides and therefore is involved in the regulation of cell growth. It may also have a role in the development of malignancy and the growth progression of some tumors.	NONE	Autoimmune disease;Transplant rejection	IMPDH2
1boa_v	11	2.708	0.2462	0.37868	7	4	0	0	0	0	Methionine aminopeptidase 2	AMINOPEPTIDASE	AMPM2_HUMAN	Removes the amino-terminal methionine from nascent proteins.	NONE	NONE
1nus_v	9	2.211	0.2457	-1.34522	0	6	1	1	1	0	Nicotinamide mononucleotide adenylyltransferase 3	NONE	Q96T66	Coenzyme transport and metabolism	NONE	NONE	NMNAT3
1oiv_v	9	2.16	0.24	-1.262	0	4	4	0	1	0	Ras-related protein Rab-11A	PROTEIN TRANSPORT	RB11A_HUMAN	Modulates endosomal trafficking (By similarity).	NONE	NONE	RAB11A
1jqd_v	10	2.329	0.2329	-0.849348	2	4	4	0	0	0	Histamine N-methyltransferase	NONE	P50135	Inactivates histamine by N-methylation. Plays an important role in degrading histamine and in regulating the airway response to histamine	NONE	For treatment of acute malarial attacks in non-immune subjects.	HNMT
3f82_v	11	2.529	0.2299	-0.181567	8	2	1	0	0	0	Hepatocyte growth factor receptor	NONE	P08581	Involved in hepatocyte growth factor activity	NONE	NONE	MET
1xw5_v	9	2.053	0.2281	-1.92621	1	5	1	1	1	0	Glutathione S-transferase Mu 2	TRANSFERASE	GSTM2_HUMAN	Conjugation of reduced glutathione to a wide number of exogenous and endogenous hydrophobic electrophiles.	NONE	NONE	GSTM2
1yz3_v	11	2.501	0.2274	-0.208022	2	5	4	0	0	0	Phenylethanolamine N-methyltransferase	TRANSFERASE	PNMT_HUMAN	Converts noradrenaline to adrenaline.	NONE	NONE	PNMT
1ipb_v	10	2.251	0.2251	-1.15354	1	5	2	0	2	0	Eukaryotic translation initiation factor 4E	NONE	P06730	Involved in RNA binding	NONE	NONE	EIF4E
1xrj_v	10	2.247	0.2247	-1.10396	1	6	2	0	1	0	Uridine-cytidine kinase 2	NONE	Q9BZX2	Nucleotide transport and metabolism	NONE	NONE	UCK2
1tu4_v	10	2.208	0.2208	-1.30357	0	8	2	0	0	0	Ras-related protein Rab-5A	PROTEIN TRANSPORT	RAB5A_HUMAN	Required for the fusion of plasma membranes and early endosomes.	NONE	NONE	RAB5A
1efh_v	11	2.345	0.2132	-0.804781	0	8	1	0	2	0	Bile salt sulfotransferase	NONE	Q06520	Involved in sulfotransferase activity	NONE	NONE	SULT2A1
1b55_v	12	2.55	0.2125	-0.27307	0	9	0	0	3	0	Tyrosine-protein kinase BTK	TRANSFERASE	BTK_HUMAN	Plays a crucial role in B-cell ontogeny. Transiently phosphorylates GTF2I on tyrosine residues in response to B-cell receptor cross-linking. Required for the formation of functional ARID3A DNA-binding complexes.	Defects in BTK are the cause of X-linked agammaglobulinemia type 1 (XLA) [MIM:300300]. XLA is a humoral immunodeficiency disease which results in developmental defects in the maturation pathway of B-cells. Affected boys have normal levels of pre-B-cells in their bone marrow but virtually no circulating mature B-lymphocytes. This results in a lack of immunoglobulins of all classes and leads to rec…	Autoimmune disease;Lymphoma	BTK
1g55_v	10	2.106	0.2106	-1.79233	1	6	2	1	0	0	tRNA (cytosine-5-)-methyltransferase	NONE	O14717	Specifically methylates cytosine 38 in the anticodon loop of tRNA(Asp).	NONE	NONE	TRDMT1
1w0h_v	10	2.086	0.2086	-1.72937	0	7	2	0	1	0	3 histone mRNA exonuclease 1	NONE	Q8IV48	Involved in exonuclease activity	NONE	For nutritional supplementation, also for treating dietary shortage or imbalance	ERI1
1guh_v	11	2.2	0.2	-1.38566	3	5	1	1	1	0	Glutathione S-transferase A1	NONE	P08263	Involved in glutathione transferase activity	NONE	For nutritional supplementation, also for treating dietary shortage or imbalance	GSTA1
1unq_v	12	2.353	0.1961	-0.824418	0	8	1	0	3	0	RAC-alpha serine/threonine-protein kinase	TRANSFERASE	AKT1_HUMAN	General protein kinase capable of phosphorylating several known proteins. Phosphorylates TBC1D4. Signals downstream of phosphatidylinositol 3-kinase (PI(3)K) to mediate the effects of various growth factors such as platelet-derived growth factor (PDGF), e	NONE	Cancer	AKT1
1z6t_v	11	2.096	0.1905	-1.61255	0	10	0	0	1	0	Apoptotic protease-activating factor 1	APOPTOSIS	APAF_HUMAN	Oligomeric Apaf-1 mediates the cytochrome c-dependent autocatalytic activation of pro-caspase-9 (Apaf-3), leading to the activation of caspase-3 and apoptosis. This activation requires ATP. Isoform 6 is less effective in inducing apoptosis.	NONE	NONE	APAF1
1ls6_v	12	2.09	0.1742	-1.54875	0	9	1	0	2	0	Sulfotransferase 1A1	TRANSFERASE	ST1A1_HUMAN	Catalyzes the sulfate conjugation of catecholamines, phenolic drugs and neurotransmitters. Is also responsible for the sulfation and activation of minoxidil. Mediates the metabolic activation of carcinogenic N-hydroxyarylamines to DNA binding products and	NONE	NONE	SULT1A1
1i5r_v	16	2.687	0.1679	0.129718	8	5	3	0	0	0	Estradiol 17-beta-dehydrogenase 1	NONE	P14061	Lipid transport and metabolism	NONE	Some evidence suggests that NADH might be useful in treating Parkinsons disease, chronic fatigue syndrome, Alzheimers disease and cardiovascular disease.	HSD17B1
1xh0_v	13	2.061	0.1585	-1.55467	1	5	6	1	0	0	Pancreatic alpha-amylase	HYDROLASE	AMYP_HUMAN	NONE	NONE	Bacillus anthracis infection	AMY2A

## Sheet: Supplementary Table S3
Table S3. Target proteins of MNPN in SwissTargetPrediction database
Target	Common name	Uniprot ID	ChEMBL ID	Target Class	Probability*	Known actives (3D/2D)
Transient receptor potential cation channel subfamily A member 1	TRPA1	O75762	CHEMBL6007	Voltage-gated ion channel	0.0238327432783	10 / 0
Cytochrome P450 2A6	CYP2A6	P11509	CHEMBL5282	Cytochrome P450	0	2 / 0
Macrophage migration inhibitory factor	MIF	P14174	CHEMBL2085	Enzyme	0	6 / 0
Acetylcholinesterase	ACHE	P22303	CHEMBL220	Hydrolase	0	1 / 0
Indoleamine 2,3-dioxygenase	IDO1	P14902	CHEMBL4685	Enzyme	0	6 / 0
Androgen Receptor	AR	P10275	CHEMBL1871	Nuclear receptor	0	1 / 0
Carbonic anhydrase I	CA1	P00915	CHEMBL261	Lyase	0	2 / 0
Carbonic anhydrase IX	CA9	Q16790	CHEMBL3594	Lyase	0	1 / 0
Carbonic anhydrase II	CA2	P00918	CHEMBL205	Lyase	0	1 / 0
Monoamine oxidase A	MAOA	P21397	CHEMBL1951	Oxidoreductase	0	1 / 0
Monoamine oxidase B	MAOB	P27338	CHEMBL2039	Oxidoreductase	0	1 / 0
Gamma-secretase	PSEN2 PSENEN NCSTN APH1A PSEN1 APH1B	P49810 Q9NZ42 Q92542 Q96BI3 P49768 Q8WW43	CHEMBL2094135	Protease	0	1 / 0
Aldehyde dehydrogenase 1A1 (by homology)	ALDH1A1	P00352	CHEMBL3577	Enzyme	0	1 / 0
Dopamine transporter	SLC6A3	Q01959	CHEMBL238	Electrochemical transporter	0	2 / 0
Phosphodiesterase 4A	PDE4A	P27815	CHEMBL254	Phosphodiesterase	0	1 / 0
Phosphodiesterase 4B	PDE4B	Q07343	CHEMBL275	Phosphodiesterase	0	1 / 0
Phosphodiesterase 4D	PDE4D	Q08499	CHEMBL288	Phosphodiesterase	0	1 / 0
Phosphodiesterase 4C	PDE4C	Q08493	CHEMBL291	Phosphodiesterase	0	1 / 0
Sigma opioid receptor	SIGMAR1	Q99720	CHEMBL287	Membrane receptor	0	1 / 0
Induced myeloid leukemia cell differentiation protein Mcl-1	MCL1	Q07820	CHEMBL4361	Other cytosolic protein	0	0 / 2

## Sheet: Supplementary Table S4
Table S4. Differentially expressed genes in the training set
Gene	logFC	SE	AveExpr	t	P.Value	adj.P.Val	B
MMP1	6.71179686411519	0.290480539790645	10.5531331084828	23.105839960751	6.91308009986457e-68	9.18610083670004e-64	143.905637163068
CAB39L	-2.02294	0.0901444333177718	5.83440564416223	-22.4411	1.63034878445282e-65	1.08320373239045e-61	138.492896971824
COL4A1	2.69426591448211	0.122298199245944	9.74549117907009	22.0302991466285	4.87746723861046e-64	2.16039282222186e-60	135.125061033909
VIT	-2.6877	0.126456649999866	4.72729786721786	-21.2539	3.13567199055693e-61	1.04167023526301e-57	128.715778732789
SERPINH1	2.80637611545471	0.134226355531713	9.16749835247611	20.9077874783814	5.6956457488377e-60	1.51367481421111e-56	125.841166560777
COL1A1	2.47455683641842	0.119066372681304	10.2002951633254	20.7830034685097	1.62403111338421e-59	3.59668757244156e-56	124.802261730632
COL4A2	2.64844815218515	0.130509771279602	9.15727559483602	20.293102395461	1.00516838724923e-57	1.90809678996683e-54	120.711440463419
SCIN	-2.66787	0.136005039320111	5.91463221178799	-19.6159	3.09765518036115e-55	5.14520525457988e-52	115.027842287181
IFI6	3.97116201908965	0.205119169131606	8.27667517989415	19.3602676722121	2.71659133890648e-54	4.01089619015437e-51	112.874086420176
CRTAC1	-1.78527	0.0928160660555296	4.46397219326952	-19.2345	7.91731197418473e-54	1.05205241512967e-50	111.813014409751
SLC6A4	-2.08248	0.108462355339414	4.56373685459952	-19.2	1.06120764437235e-53	1.2819388344018e-50	111.522423715847
ADH1B	-3.15925	0.165697406017591	5.07156106124779	-19.0664	3.31018591709347e-53	3.66547920552817e-50	110.393931795388
KLB	-1.15938	0.0610508506229401	4.01581	-18.9904	6.32465445835293e-53	6.46476988019952e-50	109.75164762259
ATP6V0A4	-2.62904	0.138944744853948	4.46600362130778	-18.9215	1.1378102917223e-52	1.07994451117185e-49	109.169089467735
PLAU	3.4201747738064	0.181597626109453	8.92709357746347	18.8338077268972	2.40258328995399e-52	2.03062288091356e-49	108.427591386146
MFAP2	3.02895924728174	0.160843195255621	7.73509977046415	18.8317525181463	2.44506066335167e-52	2.03062288091356e-49	108.410205115606
C1QTNF7	-1.81251	0.0977728046541095	4.73026087417172	-18.538	2.99934211809163e-51	2.34442694501186e-48	105.923126182716
SH3BGRL2	-3.39485	0.184315515451191	7.69417851301733	-18.4187	8.31039864022233e-51	6.13492095173746e-48	104.912033249142
MMP12	4.87068477307969	0.264613463403702	9.77964329905432	18.4067912132227	9.19994286447426e-51	6.43414951490179e-48	104.811142799994
NUCB2	-1.55522	0.0846643557687331	8.86916507928692	-18.3692	1.26811949328046e-50	8.42538591335535e-48	104.492740868529
GREM2	-2.20813	0.12124453270029	4.13896525519137	-18.2122	4.8557001654736e-50	3.07250208565777e-47	103.160647663665
ETFDH	-1.25582	0.0695675534150466	8.91237795478136	-18.0518	1.91418597925946e-49	1.15616833147272e-46	101.799642305863
LAMB4	-1.5855	0.0880819529606952	4.26395	-18.0002	2.97679974092743e-49	1.71648426458987e-46	101.361529430783
MYOC	-2.80708	0.155987864370774	4.42968153238824	-17.9955	3.10021239841638e-49	1.71648426458987e-46	101.321224243972
UBL3	-1.21472	0.0675600931420706	9.89778028338446	-17.9799	3.5427030948957e-49	1.88301754899896e-46	101.18884459499
CDH3	2.86806915165403	0.159834315114646	10.2709233693739	17.9440137719915	4.81682761497097e-49	2.46176943645132e-46	100.884012214261
NOVA1	-1.02497	0.0572792758449509	4.49679513118846	-17.8942	7.37602432109283e-49	3.63009671032154e-46	100.461209754143
BTC	-1.65292	0.0927214581318515	4.45601574337727	-17.8267	1.314921342962e-48	6.2402410018854e-46	99.8875781006264
ADAMTS2	2.19848244734987	0.124129883399513	6.26140773293389	17.7111456737137	3.53777631914647e-48	1.62103350789029e-45	98.9055412907077
FUT6	-2.41439	0.136634313176174	5.59107278220519	-17.6704	5.01425187930385e-48	2.22097929907299e-45	98.5594603423861
IGSF10	-2.35389	0.133786217958875	5.3157547920846	-17.5944	9.61392060311728e-48	4.12096054755556e-45	97.9135762921781
PDPN	2.05992298398536	0.117820557861884	7.37407488570336	17.4835616242806	2.48606871130806e-47	1.03234003237067e-44	96.970853108949
COBL	-2.19137	0.125707654855568	4.84903819608883	-17.4323	3.85879028607621e-47	1.55380622186002e-44	96.5346008422797
SERPINE1	4.06233955317285	0.23366643222055	7.7555091297658	17.3852081129845	5.77523384602721e-47	2.25709727488263e-44	96.134491227476
LAMC2	3.23387797230427	0.186618515149081	8.76276008072084	17.3288163273665	9.36426930980292e-47	3.5552117311046e-44	95.6549007074736
GSTM5	-1.62771	0.0944835877290751	4.80251590127532	-17.2274	2.23271519535382e-46	8.2411998655171e-44	94.7927022225239
GPD1L	-2.49205	0.14486117685265	8.20222020557764	-17.203	2.75249204997338e-46	9.88516604325576e-44	94.5850276269308
GREM1	3.44977302841138	0.200799548622183	8.7779087212585	17.1801831830925	3.34799738152564e-46	1.17074182120296e-43	94.3906817386325
LOC441178	-3.87397	0.226599075359559	5.4557961108444	-17.0961	6.88225139412498e-46	2.34490657756751e-43	93.6756503716348
SLC27A6	-1.81078	0.10640406124541	4.2309385950199	-17.018	1.34470073403586e-45	4.46709583846712e-43	93.0109971396121
CLYBL	-0.909003	0.0538240261748156	5.44184987544997	-16.8884	4.08377637058023e-45	1.32354196127488e-42	91.9086938520862
CAPN5	-1.51241	0.0897672258562844	5.92308178242205	-16.8481	5.76752991382609e-45	1.82473660702193e-42	91.5661270562501
HLF	-2.82187	0.167876051465273	7.11880092011629	-16.8093	8.04986361671353e-45	2.4875950636951e-42	91.2352794273668
TRAM2	1.11537367298586	0.0664551758286019	6.99680481941804	16.7838	1.00085497272669e-44	3.02258201763461e-42	91.0191691913658
PLA2G7	2.78246146263164	0.166075591787891	7.87986680055658	16.7541866488446	1.29063487304729e-44	3.81110137623387e-42	90.7668442150924
SLC25A23	-1.33664	0.0804991492402938	7.27588149907975	-16.6045	4.65786187865478e-44	1.34551453572967e-41	89.4932847857642
PAQR8	-1.60822	0.0971434202130866	6.81368949681047	-16.5551	7.10821694043122e-44	2.00965929158404e-41	89.0738374603274
TMEM100	-2.14841	0.129972636535289	5.09809842376096	-16.5297	8.84184980712357e-44	2.44771875493871e-41	88.8572694854343
TNFRSF12A	2.86927152768256	0.173826523399363	8.2280669171466	16.506523121851	1.07820438615118e-43	2.92391426187283e-41	88.6604075535412
SYTL4	-1.09217	0.0661835834362845	5.95858952302339	-16.5021	1.11994616267661e-43	2.97636892192936e-41	88.6227157973687
TMSB10	0.746488461406475	0.0452525541054275	13.6804875071223	16.4960514641304	1.1794341085464e-43	3.07300400673815e-41	88.5713592557464
MSN	0.73983670431234	0.0450267083853611	8.6003456093757	16.4310634919268	2.05837571617006e-43	5.25994163778227e-41	88.0187550173444
CTHRC1	3.21302214753439	0.195751018651267	10.0205710315412	16.4138208305236	2.38609523285401e-43	5.98234593474794e-41	87.8721489836086
WISP1	2.13678864907528	0.130335709118548	5.64783704912952	16.3944989713583	2.81569319233304e-43	6.92869095180025e-41	87.7078705924943
NTRK3	-0.793027	0.0483799263816648	3.47506110316745	-16.3917	2.88497417063975e-43	6.97009759626564e-41	87.6837498723563
BARX2	-2.00072	0.122258680415859	5.29365297631205	-16.3647	3.63512601420505e-43	8.55491719121008e-41	87.4543977488259
EMP1	-1.74865	0.106862619022729	9.57893908606576	-16.3636	3.66970409315905e-43	8.55491719121008e-41	87.4450032320987
INHBA	3.17523331558869	0.194189160286973	7.21327136923532	16.3512387143357	4.07894798808791e-43	9.34501049408831e-41	87.3400874625296
SLITRK5	-2.01562	0.123530438905276	4.71660602568354	-16.3168	5.4778547082707e-43	1.23372429429663e-40	87.0474786347381
ETNK2	-2.62675	0.161117001383722	4.56149108961822	-16.3034	6.14651665049855e-43	1.36124855419708e-40	86.9331916026068
ACPP	-1.87056	0.115759473945956	6.04028447750047	-16.159	2.1162533769116e-42	4.60996309383628e-40	85.706346605662
SLC4A4	-1.14452	0.0710297780206212	4.02920561291058	-16.1133	3.13095102011721e-42	6.7103350250512e-40	85.3176684429666
MYRIP	-1.62348	0.100883115968575	4.73027488832712	-16.0927	3.73486416599248e-42	7.87759921233462e-40	85.1426500115744
PLAUR	2.13642628832812	0.13291820599156	7.57624156291918	16.0732404743995	4.4106348412404e-42	9.15758058912538e-40	84.9776217686309
ISG15	2.96534906615073	0.184695708401948	10.6910559735444	16.0553219769315	5.14180387372651e-42	1.03980258918325e-39	84.8254161271416
SYNGR1	-1.1959	0.0744886141986862	5.53299437552682	-16.0548	5.16458239660555e-42	1.03980258918325e-39	84.8210298447597
HOXC6	2.69071075983971	0.168207539516194	6.00470955151748	15.9963742860685	8.51593351686493e-42	1.68862231336262e-39	84.3247624379092
EPHX2	-2.24	0.140046515340094	6.00875630958859	-15.9947	8.64135440311996e-42	1.68862231336262e-39	84.3102545413306
LPIN1	-1.64249	0.10270911955878	7.70821051333099	-15.9916	8.86885676259e-42	1.70796186465646e-39	84.2844679227612
ELOVL6	-1.49198	0.0933595615830602	6.83656580834517	-15.981	9.71308805703933e-42	1.84382163002769e-39	84.1942392343654
THY1	2.32560607708954	0.146179589386304	7.79921816787591	15.9092393599748	1.79488979469401e-41	3.35922473125267e-39	83.5849111773238
PXDN	2.40236310176359	0.151070956885072	7.17401489237984	15.9022167549465	1.90603112137571e-41	3.51768632511672e-39	83.5252942415836
GALNT12	-2.62815	0.16545609778874	7.29295179516644	-15.8843	2.22240138211865e-41	4.04537939254693e-39	83.3729115315183
PPP1R3C	-1.92792	0.121424783527669	6.60569287232635	-15.8774	2.35591231240278e-41	4.2304544334065e-39	83.3150210696042
DLG2	-1.70388	0.107506908051161	4.32739201609352	-15.849	3.00434865662275e-41	5.32290465989374e-39	83.0737609510967
COL16A1	1.48230965996045	0.0936204213168078	8.89120549276657	15.8331872374764	3.44006132928297e-41	6.01467565046212e-39	82.9393757262007
TTYH3	1.56723759182657	0.0990443550965818	7.16877551699227	15.8235932809932	3.7342262457726e-41	6.444207578419e-39	82.8579565528969
ADAM12	1.9074397617651	0.120661965771673	5.09625258658428	15.8081276860226	4.26226762759522e-41	7.26115541480581e-39	82.7267149767746
AGTRAP	1.05487635653681	0.0667613441147433	6.82768586683164	15.8007057905213	4.5415558724884e-41	7.63901195362353e-39	82.663735744586
PADI1	-2.54245	0.161075077187204	5.48911777826525	-15.7843	5.22769035206615e-41	8.68319367478187e-39	82.5241202201356
PLOD3	1.36756693849066	0.0866907243906247	8.89012225649702	15.7752394861584	5.64645941665294e-41	9.26298181833138e-39	82.4476550629055
COL27A1	1.24323548483539	0.0788192710429753	5.75291230723934	15.7732426142019	5.74369439852346e-41	9.30758672775363e-39	82.4307127465979
AGRN	1.4087714296241	0.0894991211071835	5.27764190136979	15.7406174741868	7.59155414968856e-41	1.21538038001279e-38	82.1539295660297
MAMDC2	-3.05825	0.195317479565014	7.93220534766203	-15.6578	1.54041307590405e-40	2.43678678007298e-38	81.4517890402857
FAP	3.35330206671298	0.21465688234268	8.35429020237442	15.6216843835444	2.0978567149925e-40	3.27956706221416e-38	81.1453078506675
MMP9	3.36827275546921	0.216180547810192	9.20568479256623	15.5808318074324	2.97404075100659e-40	4.59523877899716e-38	80.7989980809016
LNX1	-1.64963	0.106076410781699	6.44579713646505	-15.5514	3.82519147744613e-40	5.84243038532232e-38	80.5492559131392
CEBPB	1.11542375963067	0.0718066263383322	12.330836289306	15.5337162670074	4.44747280742008e-40	6.71568393920432e-38	80.3996934644552
ITGA3	1.84648870683731	0.118977739723475	6.85814719768347	15.519614939138	5.0166139582765e-40	7.48997373905373e-38	80.2802052809827
ID4	-1.33604	0.086250453190033	6.63889808206088	-15.4902	6.44729272566852e-40	9.51906952652036e-38	80.0312405592273
MYO1B	1.70401955045769	0.11005376042358	8.79233808447904	15.4835195444406	6.82744159182278e-40	9.96956526067484e-38	79.9743940185002
COL6A3	2.02899386910786	0.131054998957169	12.1287589453942	15.4820028633244	6.91642180808929e-40	9.98971880281419e-38	79.9615456521296
COL5A1	2.64500626413242	0.170917335079875	9.25337617284174	15.4753539943524	7.32037356117707e-40	1.04594756861205e-37	79.9052219936308
TJP3	-2.1296	0.137731219669103	5.36200075003347	-15.462	8.20194243913966e-40	1.15944054394987e-37	79.7923921871953
COL5A2	2.36134130486906	0.153561236943702	10.9723786141096	15.3771964322922	1.69182019533717e-39	2.36641123743582e-37	79.0739795057078
CRISP3	-5.67887	0.370466993432375	7.69543505278521	-15.329	2.5531473017368e-39	3.53398139015401e-37	78.6656476572556
MAOB	-1.1205	0.0732911254278581	4.94690664434782	-15.2883	3.60989876504537e-39	4.9451891536003e-37	78.3219816185962
FAM3B	-4.20663	0.275243157421417	7.26657139014091	-15.2833	3.76732811117464e-39	5.10818938176415e-37	78.2796265954977
WDR66	2.1211213100914	0.138876101757871	6.18816937616291	15.2734796213502	4.09765928224508e-39	5.49996934772451e-37	78.1962290877021
FBLIM1	1.63457459294408	0.10722529528606	6.43133789440601	15.2443002239658	5.25499880156233e-39	6.98284240751602e-37	77.9494
SORT1	-1.35109	0.0886388437296367	8.02980808316072	-15.2427	5.32802625621545e-39	7.00978345471197e-37	77.9357028294133
AADAC	-2.85239	0.187940906986098	5.43167966628486	-15.177	9.32274440925467e-39	1.21223015809368e-36	77.3805746350385
CTSC	1.37851488911506	0.0908345366375896	9.68682218952902	15.1761096620665	9.39642581905849e-39	1.21223015809368e-36	77.3727635192898
PAX9	-2.72868	0.18010605712469	7.0206133252517	-15.1504	1.16956875675118e-38	1.49434900381824e-36	77.1555753692684
COL7A1	1.89874141872126	0.125439046536702	8.43761271334981	15.1367653943839	1.31380016458794e-38	1.66264538924233e-36	77.040191553257
TIFA	-0.856292	0.0566375897972777	6.44573740664526	-15.1188	1.53103655178416e-38	1.91928431133094e-36	76.8883615223818
MMP10	4.86018958320194	0.321833860174556	8.38053107964783	15.1015482975156	1.77333260253609e-38	2.20224706752333e-36	76.7425899315697
HOMER3	1.81709972418729	0.120418197850272	5.64417221167783	15.0899096368032	1.95808543680541e-38	2.4091703040991e-36	76.6442553239154
PTHLH	3.81532029459859	0.252899673574782	8.26587644101529	15.0862997989217	2.01920568759194e-38	2.46157845657997e-36	76.6137577490068
PGM5	-1.19942	0.07953894212273	5.00234631833874	-15.0796	2.13697943674267e-38	2.58147115958514e-36	76.5575102908687
RALGPS1	-0.701815	0.0466262694589108	5.69101322038857	-15.0519	2.70567609974882e-38	3.23901117238399e-36	76.3234
MMP3	4.57270689069272	0.303903828858482	9.21669	15.0465589981826	2.8321396806599e-38	3.3601314354115e-36	76.2780664321106
PARP12	1.36423023279584	0.0907336500793673	9.28371125953931	15.0355489016755	3.11038660696893e-38	3.65759444543391e-36	76.1850827224972
DBNDD1	-1.24398	0.0832138367649595	4.87471490061811	-14.9492	6.48459600847183e-38	7.52917291852677e-36	75.4561358311122
SHC1	1.27985621712182	0.0856169487684815	9.10039818617299	14.9486314979842	6.51606626753897e-38	7.52917291852677e-36	75.4513323236426
PEG3	-2.67191	0.178960465545866	5.57118678005262	-14.9302	7.62476124533721e-38	8.73429546793456e-36	75.2954303764402
BAX	0.991310906724063	0.0664227020886835	6.70119488354859	14.9242785305621	8.01552141298238e-38	9.10344004578717e-36	75.2458423183603
SASH1	-1.59628	0.107007617898954	9.66309383171372	-14.9174	8.49499092376636e-38	9.566223677543e-36	75.1881997824231
COL4A5	1.32042542631037	0.0886253894371957	6.78135015738839	14.898952035027	9.94155098214094e-38	1.11011201219066e-35	75.0321834539838
ADAR	0.769272286573962	0.0517178687184368	10.9492381577232	14.8744003888104	1.22488667202006e-37	1.35635784148354e-35	74.8251065286792
CUL3	-0.840549	0.0566394594892742	7.59852447670516	-14.8403	1.63605818347648e-37	1.79668935058144e-35	74.5379319894151
SNAI2	1.48334224153815	0.100048446018391	11.1852690699775	14.8262396925734	1.84434923339859e-37	2.00882890273775e-35	74.419034439872
PLEKHA6	-1.00744	0.0683479330100664	4.4756550326669	-14.7399	3.83839876583472e-37	4.14671892686274e-35	73.6918570333907
COL12A1	1.80809553042845	0.122689191865304	7.4971458645743	14.7372030326314	3.928704634375e-37	4.21005057915927e-35	73.6687852607148
ANGPT2	1.60098413830098	0.108662280356924	7.00547311850867	14.733577585913	4.05150057570762e-37	4.30690717200022e-35	73.6382495212006
DCBLD1	1.93088189375703	0.131178152207021	7.96322063652483	14.7195387438434	4.56426548894612e-37	4.81348887437429e-35	73.5200158090777
PTK7	1.03725501616692	0.0704767888289954	6.73328531517844	14.7176827066243	4.63674030319678e-37	4.85141772825818e-35	73.5043856493854
ITGB4	1.01120349788008	0.0687924105747324	6.17397748119243	14.6993467656081	5.41748509408364e-37	5.62402671329558e-35	73.3499891776575
NCOA1	-0.900894	0.0613041703373196	7.97783616847632	-14.6955	5.59872698639063e-37	5.73073264167201e-35	73.3173404628766
CTTNBP2	-1.77646	0.120886473268211	5.39178819352755	-14.6953	5.60652651578387e-37	5.73073264167201e-35	73.3159592927084
NSUN7	-1.03301	0.0703075376986012	4.35980938511128	-14.6928	5.72717135075699e-37	5.80936281747014e-35	73.2948363809545
FSCN1	1.53228538037009	0.104330062191915	9.76118895670959	14.686901820795	6.0209102598966e-37	6.06104966162924e-35	73.2452131634322
SLC37A1	-0.84263	0.0576703826522758	5.12291962667978	-14.6111	1.14485631357031e-36	1.14382336050544e-34	72.6076488478753
CYP3A5	-2.24752	0.153932215730068	6.97546780941103	-14.6007	1.25096378205003e-36	1.24050796536424e-34	72.5197126933538
PLP1	-1.89071	0.130018998707255	4.58402669013391	-14.5418	2.06080306417578e-36	2.02844082346428e-34	72.0244719267796
ARHGAP20	-1.03093	0.0709835087760987	5.06534880937921	-14.5235	2.40551557183195e-36	2.3503302145958e-34	71.871025856535
AR	-0.848683	0.0584420673812938	3.59884628476261	-14.5218	2.44133663889921e-36	2.36791833997757e-34	71.8563612830956
CDC25B	1.23387659980943	0.0850307740961588	9.77888832539195	14.5109416317212	2.67632676465934e-36	2.57703116295604e-34	71.7652
TCP11L2	-0.703182	0.0485002327057732	5.41647751751223	-14.4985	2.97313400459504e-36	2.84223055057977e-34	71.6608490255458
ABL2	1.28583574344244	0.0887333484693322	6.79095751575747	14.4910089117943	3.16852213031641e-36	3.00738014768889e-34	71.5977040201659
ABCA8	-1.40681	0.0971355336757377	5.66431508296321	-14.4829	3.39259983224274e-36	3.19722457949231e-34	71.5299135939551
NR3C2	-1.95615	0.13520607998088	5.04049356115053	-14.4679	3.85343173119985e-36	3.60594372142138e-34	71.4035545046195
EIF4E3	-0.956961	0.0662905354943306	6.78416834845163	-14.4359	5.05414209802704e-36	4.69646434955128e-34	71.1344597994472
BST2	2.4446762980474	0.169432299811284	8.48344727216286	14.4286319714147	5.37271589123438e-36	4.95782283074461e-34	71.0738190522194
TGFB1	1.00643431910844	0.0698505295058975	6.09222881073299	14.4083992809741	6.37600426369465e-36	5.84305825213618e-34	70.9039690934175
PPM1L	-1.0647	0.0739192020868419	5.22464367947326	-14.4036	6.63973875907985e-36	6.04307182401733e-34	70.8637597325111
ATP2C1	0.812234196885221	0.0564976161026332	8.83830694113782	14.3764330765695	8.35583261400804e-36	7.55321794387339e-34	70.6356978680341
SAP18	-0.892038	0.0620596668888203	8.70728060793279	-14.3739	8.53866272668666e-36	7.66633448055489e-34	70.6142252200254
PLOD1	1.10595268840211	0.0770846678151074	8.96373905987552	14.3472459536936	1.06950766625587e-35	9.53799856993823e-34	70.3908358472405
GGT6	-2.18331	0.152463727652806	6.65176996115521	-14.3202	1.34439408589668e-35	1.18306679558908e-33	70.1639106016413
RAB31	1.17011749891478	0.0818141380616788	11.4215751420973	14.3021429625359	1.56588982132385e-35	1.36891736485206e-33	70.0126140183118
SCN7A	-1.39984	0.0981104927707044	4.63141612921407	-14.268	2.08976641746659e-35	1.81495530426772e-33	69.7263157980141
ARPC1B	1.29381638049763	0.0906871805520488	10.0247395444854	14.2668056567825	2.110702766556e-35	1.82123495857118e-33	69.7164266294637
CPEB3	-0.829191	0.0582445660110416	5.32001751660914	-14.2364	2.72930380152622e-35	2.339805736431e-33	69.4614517302781
KIAA0232	-1.03597	0.0728473032758225	7.2764709420805	-14.2211	3.10384363655635e-35	2.64383809247184e-33	69.3338839218394
SPAG16	-0.601718	0.0424448456854491	5.59477779051951	-14.1765	4.52541119372969e-35	3.83016967785223e-33	68.9598310162452
BMP1	0.80835723752633	0.0570692167277646	5.43277559392605	14.1645055579159	5.0060557197798e-35	4.21015622812873e-33	68.8596989179158
BNC1	2.06756374872391	0.146242686769401	7.46063327094106	14.1378949908388	6.26588417554583e-35	5.23654521538698e-33	68.6370252048372
CD276	0.980761718826147	0.0693967151847141	5.20173183928019	14.1326821624862	6.54750041034425e-35	5.4376990907909e-33	68.5934138486215
CYP4B1	-2.74422	0.19423116478839	5.0476882104875	-14.1286	6.77662039885754e-35	5.59302682360366e-33	68.5592943669825
FAM3D	-3.99573	0.282838969521178	7.50289363232698	-14.1272	6.85573785747756e-35	5.62339781791122e-33	68.547779974218
ACOT9	1.16841417844584	0.0829025332533673	8.83276730065326	14.0938296164596	9.08536072046479e-35	7.40651983150528e-33	68.2684600677429
SLC16A6	-1.75758	0.124768724045601	6.18160170946415	-14.0867	9.64727099806912e-35	7.81664250136235e-33	68.2089
OASL	2.86852838427012	0.203660380068369	6.83886572910323	14.0848621774503	9.79869633757028e-35	7.8912167838566e-33	68.1934818974584
CFD	-2.09346	0.149146966051866	9.11354040858227	-14.0363	1.47581075338109e-34	1.18135983680289e-32	67.7872301099793
EHD3	-1.2104	0.0862649396322856	5.52482537991052	-14.0312	1.54028312918418e-34	1.22558576171254e-32	67.7448153808542
MGST2	-1.07818	0.0769127186014611	10.1652689679821	-14.0182	1.71781569902503e-34	1.35871041718123e-32	67.6366060797971
WDR54	1.37836926286885	0.0986131102704984	8.07546184681807	13.9775457754851	2.41942350972507e-34	1.90232541995424e-32	67.2968897816766
ITGA6	1.55407592456995	0.111400586864225	10.7060888652335	13.9503387577666	3.04187258272689e-34	2.37767075760441e-32	67.0697930560375
FNDC4	-1.33343	0.0956026274597697	4.92357403277018	-13.9476	3.11179029144219e-34	2.41809762530315e-32	67.0472516224871
TGFBR3	-2.02313	0.145115378011804	7.98030336032094	-13.9415	3.2762174058599e-34	2.53106842378293e-32	66.9961761207241
PLXNA1	0.692090122605395	0.0496785210604189	7.17840600666783	13.9313753274514	3.56797534601603e-34	2.74053505189948e-32	66.911556474917
C9orf152	-2.32925	0.167204499335595	4.95201795028985	-13.9305	3.59355031135234e-34	2.7443158929454e-32	66.9044718314386
COL1A2	1.96361484797721	0.141028068681515	12.1347946459859	13.9235746921534	3.80991585384817e-34	2.8890190388896e-32	66.8464778727264
IFI35	1.8029000407161	0.129490236315645	8.55355378024815	13.9230577687831	3.82651528329748e-34	2.8890190388896e-32	66.8421655733285
FUT3	-2.16002	0.155164527837215	7.03786538876548	-13.9209	3.89766262771483e-34	2.92610966085168e-32	66.8238919779247
PKIB	-1.40886	0.101214662696245	5.51519220255874	-13.9196	3.94065764299783e-34	2.94176734607613e-32	66.8130100839443
RRAGD	-1.94523	0.139805947939179	7.95073460465677	-13.9138	4.13670384042998e-34	3.07086707439294e-32	66.764850946519
TGIF1	0.875408695791992	0.0629306507585925	6.38500013910223	13.9106887540403	4.24597463509782e-34	3.1344728306211e-32	66.7389896844919
LRRC8D	1.17667710954247	0.0847568683022775	9.33940980187039	13.8829705852978	5.36020155863057e-34	3.9351579177394e-32	66.5078451333846
SLC13A4	-1.51226	0.109162742065266	4.82120281156756	-13.8533	6.87879740449113e-34	5.02227801708121e-32	66.2604238362315
ACADSB	-1.26307	0.0912079599960015	6.00725571423664	-13.8482	7.17738075806734e-34	5.21164128487426e-32	66.2182776771137
SLC26A2	-1.63865	0.118358660099994	8.51195238433274	-13.8447	7.39089735728997e-34	5.3375132654168e-32	66.1892007721065
SDPR	-1.44514	0.104558449622339	6.74083968738623	-13.8213	8.99723336327471e-34	6.42770091027927e-32	65.9941286651956
MGLL	-1.79222	0.129722047914345	8.59278829565049	-13.8159	9.41993169945491e-34	6.69369264290678e-32	65.9485907361117
STAT1	1.62952400947409	0.118430504948996	9.86684087997897	13.7593267053609	1.51405110072481e-33	1.07014420353358e-31	65.4779031710404
INMT	-1.33709	0.0971919929239577	5.44441490464623	-13.7572	1.54133617695348e-33	1.08366535023057e-31	65.4601878129735
SELENBP1	-2.06567	0.150660404367353	6.30940301498427	-13.7108	2.27549026101136e-33	1.58307406221565e-31	65.0738172399929
GCHFR	-2.0801	0.152113151162016	6.92760666365586	-13.6747	3.07890879530054e-33	2.13086146208091e-31	64.7739070610759
MINPP1	1.15179331557731	0.0842348635539498	8.09097082580311	13.6735938895375	3.10705310328495e-33	2.13919801225132e-31	64.7648819674925
SLC16A1	1.92251411164138	0.140760623878651	7.89178926661829	13.6580391494909	3.53956625092242e-33	2.42442043001325e-31	64.635618265504
CHRDL1	-3.45386	0.253421846082313	6.67249408974908	-13.6289	4.51841480255221e-33	3.07901004596481e-31	64.3934599770488
PRDX6	-0.637503	0.0467891768062488	11.8996409445442	-13.625	4.66724055095252e-33	3.16419859393148e-31	64.3613186980783
SNX10	1.85620212059585	0.136367301771982	8.64906543683123	13.611783004254	5.2142151969542e-33	3.51708078868667e-31	64.2514064377689
CLDN8	-2.64748	0.194647805294954	4.94003583113537	-13.6014	5.6893387711489e-33	3.81817846419326e-31	64.1649161697658
GNA12	0.895133788816449	0.0658522436559949	8.31133313085891	13.5930643987247	6.09868448690786e-33	4.07232761115737e-31	64.0960071768612
CASK	0.739771341784091	0.0544911028051797	7.29662613253075	13.5760023875636	7.03466973674727e-33	4.67383457309489e-31	63.9544017274855
ITPR2	-0.862783	0.0639572889103788	7.22668549267237	-13.49	1.44409237132721e-32	9.49955417336435e-31	63.241106463586
MAML3	-0.879177	0.065280833790251	4.97702222991056	-13.4676	1.74080109473243e-32	1.13949581018741e-30	63.0557844791437
RBP7	-1.91981	0.142616036764181	6.70981783294424	-13.4614	1.83405432816568e-32	1.19465264277772e-30	63.0040319435559
MAL	-4.75744	0.353556474675795	10.0641247283703	-13.4559	1.9190894261064e-32	1.24394440459034e-30	62.9590846111369
IFI27	1.99142550117075	0.148036727253495	12.4055194797903	13.4522394416399	1.97933421037179e-32	1.27676664987478e-30	62.9284303602735
CNKSR3	-0.681019	0.0506704213617844	6.2121587062561	-13.4402	2.18933485112441e-32	1.40540490346575e-30	62.8284268625566
ALDH3A2	-1.28511	0.0957086503994408	9.3800003569525	-13.4273	2.43663775055268e-32	1.55663665525693e-30	62.7222909822136
EPSTI1	2.1261224244723	0.158375042022479	8.8490938483567	13.4246052744253	2.49292852206455e-32	1.58497771297578e-30	62.699641008082
IFITM3	1.00773054415482	0.0750706808544012	12.3196574667612	13.4237565542972	2.51065026258723e-32	1.58864384234567e-30	62.6926159900423
TSPAN6	-1.40832	0.105164302207779	9.87375685318338	-13.3917	3.28176395252487e-32	2.06673362090761e-30	62.4269957981451
CTSL	1.48463386763381	0.110910667161787	9.30880220288949	13.3858528275568	3.44454984507866e-32	2.1590178462927e-30	62.3789851487458
NEBL	-1.12936	0.0844234227075911	6.29921796192343	-13.3774	3.6970796297589e-32	2.30642225916602e-30	62.3088221522251
ATP13A4	-1.65738	0.124081099532613	5.62804736630458	-13.3572	4.37329922869785e-32	2.71553271733351e-30	62.1422423980144
ZC3H6	-0.700776	0.0525245294837373	5.87702621517071	-13.3419	4.97016844431718e-32	3.07179526921333e-30	62.015369666675
ASPA	-1.19076	0.0894424518186275	4.22246073979862	-13.3132	6.31212735289889e-32	3.88312723450558e-30	61.7783395806732
TMPRSS2	-2.15989	0.162263512436018	5.34628830113311	-13.311	6.42820131428337e-32	3.9363105559538e-30	61.7602693342041
UBE2L6	1.2911571631057	0.097064646578953	9.61388013993134	13.3020333212202	6.92691304761525e-32	4.22223947599594e-30	61.6861723180931
SH3PXD2B	0.768021384721146	0.0577680148372943	6.16550306948478	13.2949243086214	7.34940708800616e-32	4.45931147878657e-30	61.6274604005511
NFIX	-0.682843	0.0513890390411232	6.39607149085993	-13.2877	7.80397925644068e-32	4.71360347089017e-30	61.5679466759876
TMPRSS11B	-5.23826	0.394251221481894	9.09764885663828	-13.2866	7.87664444654756e-32	4.73596612695584e-30	61.5587557556437
COL3A1	1.84779347191247	0.139401528870627	12.0319912558819	13.2551879945831	1.02309217952258e-31	6.12380580247568e-30	61.299426053563
SSBP2	-0.696699	0.0525841610644142	6.5423491746482	-13.2492	1.07514622043284e-31	6.40652151439979e-30	61.2502136762335
CXCL1	2.80768784794585	0.21215789247315	7.97766724248401	13.2339542744146	1.22079064377348e-31	7.24190449752768e-30	61.1242338864655
XPR1	0.841501155705298	0.0637072232163443	7.91648374319661	13.2088813987016	1.50384197932249e-31	8.88135654277213e-30	60.9174550328048
NID2	1.93011795042706	0.146251113979791	8.60439752409956	13.1972871720742	1.65601990060043e-31	9.7368108137958e-30	60.821868889987
PLEKHG6	-1.65085	0.125179694163227	5.80244901614874	-13.1878	1.79140289712372e-31	1.0440421796921e-29	60.7439458244994
MFHAS1	1.30070895124439	0.0986348179962717	8.18327132067024	13.1871176696808	1.8020935141526e-31	1.04568640244802e-29	60.7380457322236
UBE2C	1.27194837016005	0.0965197572255118	8.87792797550456	13.1781140641312	1.94211301177695e-31	1.12203468263009e-29	60.6638460202666
AKTIP	-0.766032	0.0581443033259183	8.86338935823755	-13.1747	1.99862285793274e-31	1.14968400589655e-29	60.6354049352991
ZFAND2B	-0.810411	0.0615184472323612	8.34976112591903	-13.1735	2.01859899371603e-31	1.15616997536632e-29	60.6255430865846
CDK4	0.651680214812387	0.0494898834492596	10.0121511723439	13.1679480611534	2.1132977362369e-31	1.20521460597064e-29	60.5800820659482
TNFRSF10B	1.14258131979927	0.0868998625177008	7.38048388091304	13.1482523297034	2.48895632784662e-31	1.41338682412077e-29	60.417842904775
CHST11	1.54338455410074	0.117414503719998	6.12647898608521	13.1447521830974	2.56237143496989e-31	1.44888475012255e-29	60.389
MARCKSL1	1.68147286790686	0.128012227149763	9.57180100559251	13.1352520407264	2.77270929753209e-31	1.56117631972909e-29	60.3107894193386
BID	1.21543819104427	0.0925415333683834	7.05224819016969	13.1339750575121	2.80226571432839e-31	1.57116062497872e-29	60.3002752864139
TREM2	1.87687249985244	0.143239889659494	6.12587858551798	13.1030015752881	3.62384850351803e-31	2.02326466028351e-29	60.0453322740658
SORBS2	-1.07516	0.0822021118609272	5.21066619765061	-13.0795	4.40472113703724e-31	2.44895123301049e-29	59.8518380149231
CHST2	1.04348777094412	0.0797923544940462	5.57473592163821	13.0775407939865	4.47618695799703e-31	2.47831551241102e-29	59.8358792784017
CEP55	1.39943829539372	0.107043863525681	8.88488069094554	13.0735032284964	4.62862449600905e-31	2.55208142335968e-29	59.8026738565464
HEBP2	-0.636123	0.0486824588929986	8.2878748039551	-13.0668	4.89371364467722e-31	2.6870936739864e-29	59.7474525317778
REEP6	-1.40724	0.107763756247884	4.55572084029556	-13.0586	5.23843043706804e-31	2.86453759867326e-29	59.679957268871
TDO2	1.89645190613913	0.145275581791089	5.23656560760148	13.054168379558	5.43353521229488e-31	2.95904983200714e-29	59.6436983368829
UHRF1	1.61424874525549	0.123695383487069	8.03845838445264	13.0501939502394	5.61555102686044e-31	3.04569151203761e-29	59.6110272007996
TNFAIP3	1.52458825445838	0.116834268959055	9.82149381197126	13.0491530271198	5.66421891055007e-31	3.05959922290201e-29	59.6024708903709
PPP2R2A	-0.601482	0.0461098019480574	7.9439680276963	-13.0446	5.88373258655216e-31	3.16530520688685e-29	59.5647701457414
PLAC9	-1.27898	0.0980628309478509	5.86609537554385	-13.0425	5.98534687694989e-31	3.20698747181089e-29	59.5477920653441
NFIA	-0.90018	0.0690544196880438	7.25921883493588	-13.0358	6.32655827257939e-31	3.37619704120622e-29	59.4928191564058
DFNA5	1.97330860192591	0.151571037814716	9.07318567081913	13.0190347072646	7.27013980067368e-31	3.86422470685407e-29	59.3549772792971
CEACAM1	-2.17893	0.167403930346894	7.35687797337607	-13.016	7.45521862802389e-31	3.94681056291559e-29	59.330051542225
SCARA5	-1.80655	0.138829592362517	6.12397008490483	-13.0127	7.66039173001992e-31	4.03933671859146e-29	59.3031327879104
APOL1	1.80369789918069	0.138618953496794	7.9236200726284	13.0119	7.71192146173489e-31	4.05043527207641e-29	59.2964853641982
ALDH9A1	-0.893575	0.068830496726225	11.1159260548759	-12.9823	9.85893083365927e-31	5.13746952618292e-29	59.0529588627744
IL24	3.14424462932931	0.242287837719482	6.08022087816732	12.9773110318879	1.02709463675983e-30	5.33126309893147e-29	59.0123651615147
UBE2Z	0.681398082605618	0.0525522443750262	8.77925806593792	12.9661081217196	1.12689376646587e-30	5.82652310069978e-29	58.9204222854132
ABI3BP	-1.39147	0.107371086735585	5.98954393934808	-12.9594	1.19097240238883e-30	6.13396948951272e-29	58.8655873776753
IRS1	1.47330272626496	0.113799800532927	7.24112246043713	12.9464438370318	1.32602269905038e-30	6.80316201736738e-29	58.759087360888
KCNT2	-1.42516	0.110124966687711	5.05996948996029	-12.9413	1.38377008363493e-30	7.0553362720751e-29	58.7168225365154
LHFPL2	1.31685798183852	0.101881765203208	8.13546812584982	12.9254	1.57872879719168e-30	8.00692681568054e-29	58.5861371127286
SUCLG2	-0.766812	0.0593389516646019	9.43489095285611	-12.9226	1.61536714285807e-30	8.14007479598111e-29	58.5633903665224
SPRY4	1.53164626455189	0.118526078910822	6.24776114345763	12.9224410241757	1.61723340317505e-30	8.14007479598111e-29	58.562245559687
ANKRD35	-1.90201	0.147245012288061	6.42475684043425	-12.9173	1.68716256434126e-30	8.46000609621386e-29	58.5202752245675
LAMB1	1.35601562510474	0.10503220376852	9.76560142436607	12.9104748491543	1.78542430204994e-30	8.8990007660857e-29	58.4641501159817
PTN	-1.75251	0.135744913213251	7.26105968374505	-12.9103	1.78810445856779e-30	8.8990007660857e-29	58.4626629068849
LAMA3	0.965581417112682	0.0748970269975434	5.79868450297599	12.8921194314476	2.07793869878254e-30	1.03028542647098e-28	58.3137249202754
LEPRE1	1.32417158356064	0.102980270419955	7.64788692309189	12.8584978283768	2.74322665612688e-30	1.35509278091502e-28	58.0383414594266
RSRC1	0.847856325994862	0.0659677580389664	7.17939477359668	12.8525866453434	2.88045740021135e-30	1.41761177533365e-28	57.9899451255761
SERPINB11	-3.37234	0.262594790025521	6.3375729219905	-12.8424	3.13344317895491e-30	1.53642778457391e-28	57.9064828948253
GBP6	-2.63569	0.205722305851331	9.15464884727128	-12.8119	4.02998040921779e-30	1.96876395873846e-28	57.6570122225982
PDCD6IP	-0.677637	0.0529001466614039	8.94046887642681	-12.8097	4.10280144045819e-30	1.99074981797556e-28	57.6392574982281
TGFBI	1.74115395002177	0.135924990854642	12.2663222731935	12.8096675900001	4.10494769811337e-30	1.99074981797556e-28	57.6387390061338
MYO5B	-1.08506	0.084713952407101	7.08458416670079	-12.8085	4.14299745718296e-30	2.00189637131081e-28	57.6295916955442
F10	-1.23744	0.0966512610206367	4.20613825021237	-12.8031	4.33227906086232e-30	2.08577261451951e-28	57.585301241814
C1QTNF6	1.3412957959884	0.104769174473552	4.73522025878175	12.8023896602048	4.35895282863066e-30	2.09103845439871e-28	57.5792158717226
CYP2J2	-1.82165	0.14230400788007	6.87773937429238	-12.8011	4.40610800766194e-30	2.10605623042489e-28	57.5685484123014
CHN1	1.22353661525886	0.0955888276712447	7.70520287248533	12.7999960358016	4.44587147626312e-30	2.11744588446539e-28	57.5596414661089
CYP4F12	-2.35692	0.18417817116091	7.03299230230916	-12.7969	4.55955772317505e-30	2.16383582234107e-28	57.5346087422543
CDC6	1.60622828246828	0.12560615482436	6.23497296900804	12.7878150932518	4.91571017529778e-30	2.32455362310879e-28	57.4600447625117
TNFAIP6	2.5377832650221	0.198471896827364	7.23321390033398	12.7866126418368	4.96469494769475e-30	2.33939242783574e-28	57.4502144215392
IFI16	0.75648552912987	0.0591838228876177	11.6939811146686	12.7819646014813	5.15866601377041e-30	2.42220332123609e-28	57.4122179448749
ANGPTL1	-1.94744	0.15263657928503	4.65778467462465	-12.7587	6.25018628139646e-30	2.89593307163546e-28	57.221937304821
SOCS1	1.02757588054204	0.0805399121418792	5.38220053997772	12.758592022448	6.25476212793029e-30	2.89593307163546e-28	57.2212117654707
PHC1	-0.944938	0.0741602538875387	7.34153514706571	-12.7418	7.18040709525922e-30	3.302220776624e-28	57.0843887559808
SSH1	0.854758007883534	0.0670829051396446	6.46916580198673	12.7418156101649	7.18198227306092e-30	3.302220776624e-28	57.0841713006915
GPR176	1.27740438534077	0.100376180967554	5.19242138006151	12.7261704223802	8.16977996144844e-30	3.74344952164575e-28	56.9564170779627
PLEKHA7	-1.3483	0.105997608922356	6.76781130644366	-12.7201	8.58584965224437e-30	3.92057629481179e-28	56.907172675716
COL4A6	1.49950133786705	0.117907887276374	4.8548529730244	12.7175659958375	8.76964687876354e-30	3.99078999058253e-28	56.8861746103829
ITGA5	1.56609283759594	0.123411619471888	9.34753838446633	12.6899950288123	1.10038497125043e-29	4.97344064556998e-28	56.6611889722287
TP53INP2	-1.56597	0.123478004558663	9.42833827165712	-12.6822	1.1733423985267e-29	5.28521145478738e-28	56.5975485885809
LRRK2	-1.37127	0.108183919761854	6.27436836034775	-12.6754	1.24078207473295e-29	5.5701054760309e-28	56.5421473524225
NT5C2	-0.820943	0.0647918827952953	10.6155990891671	-12.6705	1.29221229521064e-29	5.78145352820169e-28	56.5018855766558
ENAH	1.09228819921941	0.0865758144389444	7.19518343345321	12.6165512423764	2.01282296983984e-29	8.97529920242678e-28	56.0625525891347
C18orf25	-0.882553	0.0699726302982453	6.77326324832292	-12.6128	2.07525409367018e-29	9.22273458083258e-28	56.0322730476901
ZDHHC11	-1.36977	0.108615305474008	5.95119392053413	-12.6112	2.10326600860157e-29	9.31606624076588e-28	56.0189819903306
TNC	1.66076181414882	0.131806485045428	7.38036439885036	12.6000007782351	2.30593278835586e-29	1.01798122563697e-27	55.9277893070737
RSAD2	2.69118470510902	0.213667960264324	8.25788489294192	12.5951719751516	2.39921114821043e-29	1.05565290521259e-27	55.8884801542705
LOXL2	0.89446187559777	0.0710832769188317	4.22868899073859	12.5832954580743	2.64495231241998e-29	1.15993816262167e-27	55.7918173906177
BCAS1	-1.46964	0.11684002570297	5.74827846729752	-12.5782	2.75696134399202e-29	1.20508231378177e-27	55.7507031913698
OAS2	1.45485773711624	0.115754963752368	7.88596316006186	12.5684263547314	2.98828606038516e-29	1.30191295640649e-27	55.6708356552711
TAP1	1.32215934645497	0.105201022793009	11.1314248806681	12.5679324340451	3.00042347998762e-29	1.30292899353188e-27	55.6668176137656
ANXA9	-2.86301	0.228021815611494	5.75586093197504	-12.5558	3.31333143309744e-29	1.4341220873941e-27	55.5684835940242
ELF4	0.746572668442941	0.0594944047906915	7.89407051942695	12.5486198419746	3.51559781308888e-29	1.51182083302023e-27	55.5097462342503
ABCA5	-0.929215	0.074132397837033	6.53675133884057	-12.5345	3.94614448367611e-29	1.69149573868026e-27	55.3952276497167
OBFC1	-0.817703	0.0653020404976133	7.25005411591567	-12.5219	4.37809797019202e-29	1.87061626456307e-27	55.2922620656394
PAK2	0.643486455457086	0.0513938127182956	8.28212477376506	12.520698921176	4.4201409638189e-29	1.88252670279569e-27	55.2827886017435
COL13A1	0.882138208786759	0.0704733074776149	5.67167912418575	12.5173379873928	4.5436133129449e-29	1.92893078921443e-27	55.2554790721881
DCT	-1.88616	0.150786680375174	4.07524688611019	-12.5088	4.87209043706696e-29	2.06179419515114e-27	55.1863
PMM1	-0.94161	0.0752845741569382	8.36322701139558	-12.5073	4.93155807632195e-29	2.08033472121162e-27	55.1742650971012
HLA-A	0.772975972571215	0.061810781277518	13.477985889959	12.5055201794119	5.00571935877801e-29	2.10493667213425e-27	55.1594698813659
KRT16	2.57264076046735	0.205851325968885	12.7033320940459	12.4975671075163	5.34279770482182e-29	2.23959293065213e-27	55.094873463817
NETO2	1.60757950913823	0.128642228778461	8.13332491811133	12.4965147479424	5.38906376985606e-29	2.25188299917759e-27	55.0863269115411
TYRP1	-2.75809	0.220719244131906	4.48408412316337	-12.4959	5.41494994185261e-29	2.2556067343993e-27	55.0815770159758
GULP1	-1.31663	0.105417105653622	6.46784905456191	-12.4897	5.6969470028002e-29	2.36565724291278e-27	55.0312560237299
CLSTN1	0.830718133219522	0.0665975019751632	10.2919502820175	12.4737131060761	6.49569205862049e-29	2.6889332110576e-27	54.9012003554211
ZNF662	-1.20855	0.0969941172520641	5.02732368212799	-12.4601	7.26343638393513e-29	2.99740815744503e-27	54.7904693719056
ZNF677	-0.791844	0.0636499133012996	4.33362023661836	-12.4406	8.51671086413058e-29	3.50371684094635e-27	54.6326943920903
PYGM	-3.05008	0.245287528400835	4.53938364418258	-12.4347	8.93978436471771e-29	3.65790658492106e-27	54.5846406192493
PEBP1	-0.706553	0.0568215337249863	10.1902623600007	-12.4346	8.94656562386624e-29	3.65790658492106e-27	54.5838890458005
KIRREL	0.808387851151909	0.0650145265569351	4.75564567004194	12.4339573624977	8.99382437102454e-29	3.66594902583356e-27	54.5786670801216
PANX1	1.20401543150224	0.096904435508648	7.55721296192733	12.4247711178792	9.6957110755658e-29	3.93995745480484e-27	54.504184612329
ZNF493	-0.857273	0.0690352355960706	6.15736924005336	-12.4179	1.02553147433582e-28	4.15465311919949e-27	54.4485675360379
IGF2BP2	0.810348675212095	0.0652845972249362	7.30790748900954	12.4125553293997	1.07143713808074e-28	4.32743364462519e-27	54.4051644267333
OSMR	1.39701454699423	0.112552311571206	8.25055069975363	12.4121355438392	1.07512121237855e-28	4.32915474851096e-27	54.4017622069144
PPARG	-1.11056	0.0896629831523397	4.08588493081846	-12.3859	1.3322653407052e-28	5.34838122274643e-27	54.1892112764579
FGD6	0.992028751167464	0.0801263586788518	6.95953774451833	12.3808041139563	1.38892463887636e-28	5.55904536186417e-27	54.1479309818258
PSCA	-2.65997	0.215003348120989	7.3198915162018	-12.3718	1.4953761060712e-28	5.96713444368591e-27	54.0747372316781
SLC16A7	-1.40535	0.11363247355755	6.6985363640677	-12.3675	1.5485584110093e-28	6.16085154655435e-27	54.0401002817635
NDRG2	-1.29123	0.104472440308421	6.69823427455438	-12.3596	1.65224931818211e-28	6.5459844814267e-27	53.975861862375
ACTN1	0.905928191923522	0.0732991261739962	9.71254999975253	12.3593314028471	1.65521582311813e-28	6.5459844814267e-27	53.9740839495612
VSIG2	-1.24476	0.10088003889925	4.84658189694271	-12.339	1.9537531959732e-28	7.70370102910739e-27	53.8097351456935
IFI44	1.77610239881667	0.14414454442021	8.84734159297049	12.3216761755407	2.2508318282654e-28	8.8488323473345e-27	53.6694459234363
CYP11A1	-1.32306	0.107411931366181	4.01582393406566	-12.3176	2.32669972422649e-28	9.12011384528662e-27	53.6365899022896
HSBP1	-0.654317	0.0531910512503378	11.4960836615762	-12.3013	2.65856752007301e-28	1.03295453820849e-26	53.5044406174078
RAB11A	-0.773069	0.0628497090842813	10.5195935603784	-12.3003	2.67993106813014e-28	1.03821935957182e-26	53.4965083143319
CXCL13	3.68462966504664	0.299670169278896	8.61045571363543	12.2956171243639	2.78388015900255e-28	1.07535463816354e-26	53.4587928656577
GPT2	-1.82226	0.148234175398688	8.75862315386524	-12.2931	2.84127841410591e-28	1.09434514685911e-26	53.4385664115078
PPP1R1A	-1.61588	0.131449790087082	4.09372836829864	-12.2927	2.85034516694719e-28	1.09466435197671e-26	53.4354088174985
IL17D	-1.54184	0.125556536117509	4.99329825388875	-12.28	3.16133775302347e-28	1.21060103925579e-26	53.3327774478073
APP	0.845225319428215	0.0688430179790609	10.1417057188472	12.2775750430537	3.2249653369681e-28	1.23141779878253e-26	53.3130283968439
RAB32	0.649569365472725	0.0529296013881775	6.95991361975698	12.272326797039	3.36589113951625e-28	1.28154617369318e-26	53.270639743302
BOC	-1.09476	0.0892686667834288	6.93173535815873	-12.2637	3.61085550959387e-28	1.37088708604238e-26	53.2010153954851
HMGA2	0.896567208292786	0.0731229035147716	4.1483364126733	12.2610996718924	3.68831349407351e-28	1.39630511992162e-26	53.1799805204934
IFIT3	2.16712046884191	0.176768146081755	9.41756836880114	12.2596775317179	3.7312929423418e-28	1.40856308573403e-26	53.1684985862273
HOXD10	1.63301301447405	0.133340073436995	5.08002369571354	12.2469785142699	4.13790380030725e-28	1.55763358919215e-26	53.0659892193305
GPR68	1.03059707795195	0.0841740744404087	6.26044457061158	12.243640156466	4.25193868332803e-28	1.59603845265714e-26	53.0390468258103
NGFRAP1	0.808315645136172	0.0660413988621546	11.2940903753784	12.2395294324903	4.39666949054747e-28	1.6457167377576e-26	53.0058742150043
SORCS1	-0.621005	0.0507859748782622	3.59785905473628	-12.2279	4.83411140212235e-28	1.80437281773601e-26	52.9118739154788
CLIC4	1.18306928368197	0.0968001177614108	9.4016807592637	12.2217752523603	5.08031797066692e-28	1.89095980936196e-26	52.8626427323138
SCARA3	-1.06643	0.0872613183965366	6.06048685765503	-12.2211	5.10845631906907e-28	1.89612199910027e-26	52.8571688462253
PLEK2	1.9219335970254	0.157330594621169	9.07537508369776	12.2158922849886	5.32945693935037e-28	1.97264133175732e-26	52.8151966420616
F2R	0.657030258772653	0.0537905786597314	7.80758152762606	12.2145973355092	5.38591203415929e-28	1.98249305013597e-26	52.8047538637862
SCNN1B	-2.15893	0.176875019319127	6.16504825657341	-12.206	5.77736956674562e-28	2.114867405039e-26	52.7352
ZNF273	-1.01616	0.083282128838643	7.64325159788359	-12.2014	5.9954954684e-28	2.18868526879394e-26	52.6984946242197
MEOX2	-1.02746	0.0842239889167624	5.85158450285604	-12.1991	6.11066223498921e-28	2.22461588434347e-26	52.6796388138135
SPP1	2.53743148556727	0.208162130866323	6.77620655816978	12.1896882733044	6.59564773669784e-28	2.39461658812134e-26	52.6039503439234
PGD	-0.690863	0.0566884600203751	6.46479137399487	-12.187	6.74069584302023e-28	2.44060943765811e-26	52.5823927711539
CDCA5	1.29651640916031	0.106454409967969	7.32853951485599	12.1790765601014	7.19000580315482e-28	2.59621731283482e-26	52.518444403687
RTKN	0.72629000446119	0.0596469726611974	5.33363388377103	12.1764772302295	7.34355521209483e-28	2.6408254633708e-26	52.4975034565251
TLE2	-1.23168	0.101153409793702	6.03046281005513	-12.1763	7.35329185315469e-28	2.6408254633708e-26	52.4961903841813
ZNF519	-0.927787	0.0761995528686671	4.69598443907117	-12.1758	7.38682530671876e-28	2.64571791578649e-26	52.4916813701572
FLNA	1.01820892815154	0.0836800776422711	8.84345503505355	12.1678774308067	7.87524735714734e-28	2.81307222800467e-26	52.428231286214
ITGA1	0.845203566806624	0.069576415125647	6.57569593380767	12.147845865302	9.2672472086838e-28	3.28381815757308e-26	52.2669366009246
MMP13	4.23703349976274	0.349037875562696	6.52583740588733	12.1391797177658	9.94306097154004e-28	3.51392005824e-26	52.1971832774638
PITX1	-1.8944	0.156071609610065	8.84077755241366	-12.138	1.00368081363646e-27	3.53764208265288e-26	52.1878837681577
KRT4	-3.59837	0.296520229432789	8.17240617038705	-12.1353	1.02588191443287e-27	3.60632774576296e-26	52.1662027303619
GOT1	-0.861461	0.0709982100560421	9.54311208630015	-12.1336	1.04077600417022e-27	3.64903206950235e-26	52.151918959621
KIF26B	0.895161463338436	0.0738576806521974	4.34873777984264	12.1200862988622	1.16103874035318e-27	4.0599691531087e-26	52.0435586523782
CXCL10	3.34812690480926	0.277788874853574	9.32913457371743	12.0527753552913	2.00413354283629e-27	6.98974449270568e-26	51.502611780294
STX19	-1.43241	0.118877461953891	7.27970212262387	-12.0495	2.05856231913833e-27	7.16077908290841e-26	51.4760594576697
TMEM132A	0.609312776287346	0.0506911003252064	4.6630930441401	12.0201134396044	2.61104295503957e-27	9.05888741163599e-26	51.2404826796884
RAVER2	-0.67776	0.0563920118059668	5.87808558528438	-12.0187	2.64068133803764e-27	9.1378577135011e-26	51.2292983825905
ZNFX1	0.870760889042871	0.0724561158067678	8.43555691136803	12.0177693676693	2.66106411065008e-27	9.18447270190083e-26	51.2216793887414
OCLN	-1.12918	0.0939687299071616	5.51559873486442	-12.0166	2.68669678438286e-27	9.24891887846619e-26	51.2121804303529
C5AR1	1.82689545405511	0.152047568363606	6.78269273284591	12.015288858065	2.71503717094587e-27	9.32232918023997e-26	51.2017829796414
SLC44A2	-0.718033	0.0598415795471872	8.99005859632417	-11.9989	3.09995998223356e-27	1.06165639803916e-25	51.0704097283222
SMTN	1.18145742461416	0.0984773821611523	6.1488845006431	11.9972464609262	3.14186650448241e-27	1.07049031055288e-25	51.0571045522666
HAS3	1.26522433563136	0.105583532651697	7.78252288493013	11.9831597206084	3.52107663061091e-27	1.19662573574317e-25	50.9441965190959
SYT8	-1.46811	0.122630339908312	5.41364074039481	-11.9718	3.85918774364304e-27	1.30818588616145e-25	50.8533457338542
MMAB	-0.769784	0.0643490602595151	5.37776552170896	-11.9626	4.15701956300639e-27	1.40555918456053e-25	50.7796850779736
NCBP2	0.680304491431396	0.0568966948992203	8.81960262498612	11.9568367307873	4.35611147101737e-27	1.46913729002231e-25	50.7333324519393
TRIO	0.895542550174185	0.0749322563908652	6.20103400906779	11.9513623812796	4.55314789789749e-27	1.5278340724056e-25	50.6894991053365
PHC2	0.62072607954388	0.0519702116320785	6.1109886947119	11.9438820826494	4.83681991699238e-27	1.61893357826183e-25	50.629615052774
MAPKAPK2	0.69174055858749	0.0579247493976299	7.22766241780026	11.9420552662036	4.9087322345866e-27	1.63887522445193e-25	50.6149922811625
PARP14	0.685521033740608	0.0574846249342698	6.69054426662849	11.9252936680801	5.62034054433926e-27	1.8670771288295e-25	50.4808594331866
MYO5A	0.855150621828995	0.0717324968382569	7.53832535626947	11.9213837454619	5.80060393474868e-27	1.92215523902595e-25	50.4495799456967
DDAH2	-1.09938	0.0922647562731611	6.35717257514664	-11.9154	6.08526588362884e-27	2.01146798660846e-25	50.4021122877765
PPL	-2.00117	0.168047961424391	10.8584015217808	-11.9083	6.44486465347551e-27	2.1250461914487e-25	50.3452275376011
DCXR	-0.887239	0.0745492390060738	9.55901480904978	-11.9014	6.81691405338708e-27	2.23662108497303e-25	50.2896212016734
ACVR2A	-1.10346	0.0927387755201382	7.78586075447678	-11.8986	6.97177587915063e-27	2.28179699217127e-25	50.2673650863058
OSR1	-1.48663	0.124981882138287	4.99791686986657	-11.8947	7.19220189161926e-27	2.34815672569623e-25	50.2365246000456
ACOX2	-1.06696	0.0897932553077032	5.44310363124364	-11.8824	7.94737742136074e-27	2.58835174448631e-25	50.1376009087567
FAM63A	-0.775811	0.0653538795344506	7.67157493736267	-11.8709	8.71573606500921e-27	2.83165527706216e-25	50.0461648987011
ACSL4	0.868083646405553	0.0731412240885274	6.99630230375292	11.8685960923331	8.88039695390079e-27	2.87811499325448e-25	50.0276216954979
POSTN	1.95199482995087	0.164556051600482	8.30181969935778	11.8621880566874	9.35117915833154e-27	3.02332040525327e-25	49.9764429471173
ECHDC2	-1.33015	0.112190712316672	8.66837360829092	-11.8561	9.81917722735306e-27	3.16692298536572e-25	49.9280596797332
KRT33A	-1.40979	0.11904629799645	3.84715809425696	-11.8423	1.09739811524405e-26	3.53080536449466e-25	49.8178990744621
ST3GAL4	-0.882628	0.0745792237649208	5.36094358429005	-11.8348	1.16631895811226e-26	3.72549190273936e-25	49.7575528385458
NID1	1.16529156856796	0.0984940632964605	6.70379219169919	11.8310843269864	1.20143415420136e-26	3.82845492590592e-25	49.7281644363277
MYH9	0.701637448660932	0.0593800904581832	10.2137724846718	11.8160387302718	1.35615913232089e-26	4.31115850485168e-25	49.6081477562101
MMP11	2.11871108290531	0.179392114358879	4.91727969353607	11.8105028778844	1.41795492941883e-26	4.4968460864242e-25	49.5640024339332
BCKDHB	-0.781238	0.0661907672635059	4.98933585285116	-11.8028	1.50825199082345e-26	4.76048751877957e-25	49.5028403514749
PPARGC1A	-1.06543	0.0903296165915471	5.53232744288437	-11.7949	1.60815010515638e-26	5.06376744012276e-25	49.4393035279038
TEAD4	1.1442310881693	0.0970627201631512	6.79952457923009	11.788574297588	1.69156317852893e-26	5.31382778162943e-25	49.3892054946539
ABCA9	-0.822664	0.0697870837598511	4.74999457381596	-11.7882	1.69668010977614e-26	5.3173314383739e-25	49.3862132003243
KLF8	-1.1073	0.0939733741667339	6.85028097141329	-11.7831	1.76805119679713e-26	5.514991620432e-25	49.3453923403591
TRIP10	-1.40413	0.11919240882105	8.56818024249168	-11.7804	1.80653180892955e-26	5.62182545130113e-25	49.3240618978302
RAB5B	-0.589128	0.050022124694692	9.39203013532571	-11.7773	1.85142521405817e-26	5.7480696832722e-25	49.2997437112271
FOXM1	1.53093671610315	0.13002730056064	6.4686641483156	11.7739636945641	1.90246021476793e-26	5.89274856266578e-25	49.2728049203936
TCEAL2	-2.09509	0.177952645212657	4.80020421962134	-11.7733	1.91229840193042e-26	5.90944678252359e-25	49.2676950197674
PRKAA2	-1.32237	0.112356021323331	4.70737716273448	-11.7694	1.97311765223804e-26	6.0832453278281e-25	49.2366778883548
LAPTM4B	1.22060319054486	0.103801831381624	10.4280140756696	11.7589754852913	2.14604690796345e-26	6.60108132245795e-25	49.1534489038855
KIF14	1.25121013031291	0.106434823057292	7.11214029584951	11.7556462666303	2.20423737171958e-26	6.76441251626093e-25	49.1269445379767
DNMT3B	1.38106880995712	0.117542410999777	5.68744064861858	11.7495361734561	2.31515445570487e-26	7.08842682198302e-25	49.0783081605575
H2AFJ	-0.617278	0.0525585777677855	7.81916144091413	-11.7446	2.40932103845046e-26	7.35978343883441e-25	49.038812062705
ABAT	-1.11268	0.0947562404478684	5.89990839247132	-11.7425	2.44946660518581e-26	7.46525510314429e-25	49.0224411953925
LMO7	-1.22438	0.104305255432168	6.95670574399297	-11.7385	2.53031365442195e-26	7.69400637069996e-25	48.9902717829138
BLVRB	-0.915005	0.077987822514897	9.7849243769039	-11.7327	2.65123921448242e-26	8.04330289544347e-25	48.9440245087059
CRNN	-5.08072	0.433194629641632	9.69154142487878	-11.7285	2.74138267154124e-26	8.28693434595265e-25	48.9109021008695
N4BP3	-0.885934	0.0755376668173182	4.44453112824365	-11.7284	2.74401799534856e-26	8.28693434595265e-25	48.9099502431142
CYSLTR1	-1.06103	0.0904898497504059	6.34136180050714	-11.7254	2.80951155222185e-26	8.46548514873559e-25	48.8865836481232
STK39	-1.03946	0.0887356769477678	9.66663200561443	-11.7141	3.07642307714473e-26	9.24269821520939e-25	48.7966767662823
MORC2	0.790597875727232	0.0674920933251152	7.06213371459851	11.7139332442817	3.08136311659976e-26	9.24269821520939e-25	48.7950873165769
PBX1	-1.44762	0.123638094031776	7.41057352470503	-11.7085	3.21847683750647e-26	9.63223428305991e-25	48.7519592691857
XAF1	1.41360817499983	0.120823234404025	8.98180277396415	11.6998041144373	3.45128748078981e-26	1.03057770887045e-24	48.6827752307941
EXPH5	-1.23026	0.105166923360206	7.83499407128712	-11.6982	3.49624085517681e-26	1.04166027990111e-24	48.6699556701918
MRPS36	-0.633015	0.0541135036835677	9.77711332967801	-11.6979	3.50423334122135e-26	1.04170587557381e-24	48.6676936870756
HSP90AA1	0.651523748119828	0.0557332916574518	12.6341625747282	11.6900281455513	3.73282024571349e-26	1.10718114788038e-24	48.6050947132663
BLNK	-1.76938	0.151484319706746	8.96029462998822	-11.6803	4.03681399691205e-26	1.19468116683669e-24	48.5275386782846
GALNT2	0.929298596957937	0.0796049732144659	7.32756908314564	11.6738761340235	4.24896446921887e-26	1.25467199704401e-24	48.4768008069539
MMRN1	-1.86122	0.159560376034099	6.61130306429344	-11.6647	4.57322634519882e-26	1.34444760342925e-24	48.4039492684263
FCHO2	-0.715099	0.0613427819039097	8.17268868666179	-11.6574	4.84743234809014e-26	1.41878152073616e-24	48.3462674726875
EPB41L3	-1.30744	0.112288150574544	8.85509803195925	-11.6436	5.41400176405903e-26	1.58112649320476e-24	48.2367702159268
AHR	0.810280799544143	0.0696504315057559	11.0990467043393	11.6335359598911	5.87003041988627e-26	1.71054746095282e-24	48.1566621960979
LGALS1	1.1659089206443	0.100284610699945	12.734015801175	11.6260003654274	6.23505535370056e-26	1.81294125908037e-24	48.0969044180012
RAB20	0.80623677958379	0.0693530857114245	4.68871331607094	11.6251032136985	6.27999294948536e-26	1.81981359245009e-24	48.0897908809696
GPX3	-1.69359	0.145685688206453	10.4589878245029	-11.625	6.28608096729826e-26	1.81981359245009e-24	48.0888310769511
CCL11	2.35333678182952	0.202516614898287	5.63372164042848	11.620462760606	6.51763131796978e-26	1.88274532506918e-24	48.0529998074409
MANSC1	-1.63561	0.140759060032395	9.28476419391334	-11.6199	6.54608893717425e-26	1.88686398692346e-24	48.0486842521848
GFRA1	-0.781076	0.067274419412498	4.37370870672745	-11.6103	7.07030371890535e-26	2.03355402200897e-24	47.9723772868824
CLCA4	-3.5642	0.307179727405715	8.91152584577581	-11.603	7.49665705963625e-26	2.15152438463167e-24	47.9143778616479
WNK4	-1.28242	0.110541202202607	4.16360397209432	-11.6013	7.59659241703272e-26	2.17550689736058e-24	47.901260699459
PRNP	0.901468633211842	0.0777418676587254	11.3529791934225	11.5956647345951	7.94788037087163e-26	2.27121364232564e-24	47.8564835056892
IGFBP7	0.813133708093805	0.0701273969140083	10.0614681134699	11.5950932713343	7.98428663050022e-26	2.27672104605337e-24	47.8519566527515
EGFL6	1.81268871476149	0.156426336748926	8.47255734374645	11.5881299302621	8.44147426975963e-26	2.40193383504424e-24	47.7968030253804
NCF2	1.40409978217242	0.121237809815261	7.72407325220367	11.5813687521406	8.91032344738402e-26	2.52992260617177e-24	47.7432622614963
ADAM17	0.591877999861282	0.0511447026938287	9.1290341812477	11.5726159051991	9.55600936806981e-26	2.70746806999811e-24	47.6739668026631
ZNF540	-0.75177	0.0650440552980822	4.58893260404893	-11.5579	1.07517370542026e-25	3.03976770162222e-24	47.5571902953904
CD1C	-1.45258	0.125730094866457	6.12632291426588	-11.5531	1.11639829224579e-25	3.14961794211509e-24	47.5199228054428
ALDH6A1	-0.961756	0.0832638023091641	6.10319606130725	-11.5507	1.13840362140402e-25	3.20489561890182e-24	47.5005893201305
LY6E	1.2998451654781	0.112570917909888	9.49479006983061	11.546900297274	1.17352872036002e-25	3.29679696324395e-24	47.4704903612704
ACP6	-0.852796	0.073893131840967	5.64431674472804	-11.5409	1.23069490135938e-25	3.45009996819903e-24	47.4233796333374
HPGD	-2.10408	0.182321124092326	7.63203437316004	-11.5405	1.23489252254986e-25	3.45457933466159e-24	47.4200071051788
IFITM1	1.17378110911675	0.10172503200716	11.6434978648693	11.5387637237031	1.25229820064003e-25	3.49591144750099e-24	47.4061439900407
RBP1	1.14247685559059	0.0990206671423012	7.49151133860989	11.5377616467555	1.26235650312325e-25	3.51660235083894e-24	47.398220437013
ATP6V1C1	0.607612499891395	0.0527251904226073	8.13294480473356	11.5241404539502	1.40733279080697e-25	3.9043012654836e-24	47.2905411831566
MACF1	0.585289315074062	0.0507881386743119	8.62633828177673	11.5241339878064	1.40740540801223e-25	3.9043012654836e-24	47.2904900777256
ALDH1A1	-2.62178	0.227515829220039	8.45458231134359	-11.5235	1.41437437108975e-25	3.91545971730013e-24	47.2855977974056
MAD2L2	0.961780447434252	0.0834872471761856	8.00511917185918	11.5200881567526	1.45358121592472e-25	4.0156314339309e-24	47.2585157744631
PRSS27	-2.95402	0.256813974865732	8.16356698682652	-11.5026	1.67175861432213e-25	4.60878183964988e-24	47.1200062155334
PPP1R14C	1.75762422496303	0.152936798073314	9.09884970412641	11.4924874007136	1.81149526638086e-25	4.98367476183621e-24	47.040497838215
ERF	0.686386563655139	0.0597434770283888	6.12372476183501	11.4888954877699	1.8641121475175e-25	5.11783516863895e-24	47.0121397230902
SLC35C1	-1.14015	0.0992638636803949	6.60239614845985	-11.4861	1.90669393890154e-25	5.2239482598193e-24	46.9897701053173
NAV1	1.00364355191031	0.0874714383295959	7.17363556655501	11.4739573405497	2.09976754775057e-25	5.72930414260978e-24	46.8942387956452
KLF10	0.904354465213807	0.0788581045174629	10.6063508137978	11.4681232924327	2.19965988082808e-25	5.98956567550072e-24	46.8482085589838
GPR153	1.35377367185077	0.118085888015699	6.32477074241127	11.464313768558	2.26742793945962e-25	6.16146880563179e-24	46.8181564217782
PCDH17	1.26299326649615	0.110254926162296	6.15465311009643	11.4552093993244	2.43792863711672e-25	6.59779953767963e-24	46.7463501163237
SLC3A2	0.964148531038676	0.0842140919051232	9.57477325005603	11.4487790490563	2.56598948900839e-25	6.93025779063893e-24	46.6956467798093
TF	-1.87491	0.164097302769633	5.74441538463395	-11.4256	3.08509278148847e-25	8.2985248745787e-24	46.5131826788247
CXCL9	3.19939547009377	0.280032056698528	8.46911708367182	11.4251043534566	3.09794859779124e-25	8.31627090251515e-24	46.5090643373483
MUC20	-1.78548	0.156289496163258	5.87566119906274	-11.4242	3.12133323803867e-25	8.36215243287456e-24	46.5016167361715
TMEM2	1.09219574508711	0.0956160041962274	7.89373861784996	11.4227294297476	3.15702827545016e-25	8.44076292237058e-24	46.4903554082231
GATM	-1.13842	0.0997428769793009	5.25752961666701	-11.4136	3.39564152507845e-25	9.06049891269928e-24	46.4181965771218
PML	0.703905354407864	0.0617079904625078	5.38101757707916	11.4070373890321	3.57660883161916e-25	9.50738885162372e-24	46.3667753431419
KLHDC8A	-0.939643	0.082374204486314	3.66179256166016	-11.407	3.57743409528285e-25	9.50738885162372e-24	46.366546858207
HERC5	1.68951428982842	0.148180090179378	8.66012266884205	11.401763136891	3.72975306930484e-25	9.87270095317185e-24	46.3252533344602
PCBD2	-0.866568	0.0760509876290353	6.97873501045558	-11.3946	3.9493551117497e-25	1.04302485067378e-23	46.2685959392888
SLC44A3	-1.34609	0.118136932922667	6.55702915315285	-11.3944	3.956084623266e-25	1.04302485067378e-23	46.2669098964624
SLC39A6	1.00459559107615	0.0881829942528175	9.68981186244335	11.3921691998347	4.02525931529974e-25	1.05916130260798e-23	46.2497429696561
COL6A1	0.902607913464594	0.0792998738303038	6.99342583908033	11.382211217588	4.35665584993516e-25	1.14409571015689e-23	46.1713929691787
TCEA3	-1.01327	0.0890240901598759	6.56635608390948	-11.3819	4.36631190487142e-25	1.14436987360811e-23	46.1692004606998
SMAD9	-0.954677	0.0839061847946988	5.86853905602303	-11.3779	4.50829243351817e-25	1.17925570583837e-23	46.1375105104413
PMP2	-1.24591	0.109518522430436	5.13782707906819	-11.3763	4.5676816884019e-25	1.192443109538e-23	46.1245499342792
SIM2	-1.68692	0.148471849111106	4.65866386969938	-11.3619	5.12087372117753e-25	1.33423862758837e-23	46.011338704481
LGI1	-1.05755	0.0931242970868997	4.00749493858576	-11.3563	5.35155699534237e-25	1.39161427307455e-23	45.9677037500432
EIF2AK2	0.73794457950097	0.0650066511373403	8.36014398485711	11.3518319524245	5.5450576323928e-25	1.43911573865694e-23	45.9325290879501
TJP1	-0.788082	0.0694309218506679	10.2815648919805	-11.3506	5.59979014695787e-25	1.45048755307556e-23	45.9228023554325
XPA	-0.874548	0.0771324204566569	7.71200597731488	-11.3383	6.1752150290892e-25	1.5964252394268e-23	45.8259382540176
COL10A1	2.88349257094648	0.254537198500529	6.42713119264021	11.3283739584353	6.67915848030017e-25	1.72335258031512e-23	45.7482531224175
CES2	-1.29922	0.114959096938947	9.76966160507958	-11.3016	8.25720350851e-25	2.12638992676513e-23	45.5382263809998
CILP	-2.58148	0.228780154600302	5.8308455298732	-11.2837	9.51787225621e-25	2.44157309923781e-23	45.3975291228328
EDAR	-1.28364	0.113789631122422	5.13290126951735	-11.2808	9.73478532521641e-25	2.49240515224423e-23	45.3752152430039
LRRC15	1.33615599984001	0.118476756444745	5.46233610833708	11.2777901753511	9.97184402743144e-25	2.54818968147133e-23	45.3513906843522
CLOCK	-0.594749	0.0527471945024134	7.57398123534323	-11.2755	1.01569877982941e-24	2.58780596676453e-23	45.3331743102216
CALU	0.972572979185454	0.086256518052184	9.20129307979944	11.2753563573835	1.0165824162034e-24	2.58780596676453e-23	45.3323132204658
DOPEY2	-0.634362	0.0563005877381772	6.48830324768763	-11.2674	1.08246789704463e-24	2.74500637708569e-23	45.2701309812661
SLC15A3	1.21506311253064	0.107930680083521	7.70869573292974	11.2578102129106	1.1680017020409e-24	2.95626792699418e-23	45.1948254746143
SNX5	0.631901314435582	0.0561606101834091	8.22870278596567	11.2516817814465	1.22601752306569e-24	3.09720928640626e-23	45.1468241600098
PROCR	1.28225166042188	0.114037237134097	8.14306439195773	11.2441	1.30127499906328e-24	3.27487541430925e-23	45.0878354716358
NFIL3	1.1217169090745	0.0997719946705379	9.22956608017121	11.2428032814076	1.31519318553274e-24	3.30364594505843e-23	45.0773009344699
CYP2E1	-2.09875	0.186816391517775	6.59538986865011	-11.2343	1.4068074766998e-24	3.52710523592207e-23	45.0106231756106
TDRD3	-0.667816	0.0594556577635942	6.53941966625022	-11.2322	1.4304653845939e-24	3.57966554246399e-23	44.9941102204588
C8orf22	-1.87219	0.16676691705504	4.0922608244891	-11.2264	1.49737058422868e-24	3.7400489329381e-23	44.9488489811562
FRY	-0.694903	0.0619083248182091	5.30422035255848	-11.2247	1.51746665304451e-24	3.78313262395036e-23	44.9356485029851
FHIT	-0.769236	0.0685437526501769	4.38861807415182	-11.2226	1.54347135761419e-24	3.8335789532668e-23	44.9188239725232
UPK1A	-2.05969	0.183641837517247	4.76325824507579	-11.2158	1.62804371288023e-24	4.03609045834934e-23	44.8660040582547
FAM107A	-1.48817	0.132827245410959	6.1492487278009	-11.2038	1.78985373119815e-24	4.42897139295363e-23	44.7721830886479
IL15RA	1.10350787493376	0.0985078002124824	6.36595428118935	11.2022385288625	1.81213590554402e-24	4.47577358975259e-23	44.7599328008982
SUOX	-0.766732	0.0685080918986883	6.47797456259985	-11.1919	1.96700875487094e-24	4.84029858050465e-23	44.678734311037
SMPD2	-0.967794	0.0864811977728441	6.38552131709529	-11.1908	1.9834155810902e-24	4.87164995222304e-23	44.6705099236203
SKIL	0.657641364602615	0.058774179012625	6.96594997276387	11.1892905294577	2.00716132477487e-24	4.92087817040747e-23	44.6587264086957
EYA2	-1.83893	0.164430056057853	5.08479738000549	-11.1836	2.09875496611308e-24	5.13595874580307e-23	44.6145444192302
MPP7	-1.11766	0.0999486839463911	6.87239136282494	-11.1823	2.1208553180721e-24	5.18050100487906e-23	44.6041727853821
SUSD4	-1.86067	0.166514853352037	6.29237893260695	-11.1742	2.26104969905215e-24	5.51281255064311e-23	44.540796021743
PGAM2	-1.92074	0.171957379451196	4.09983492653146	-11.1699	2.3397018808038e-24	5.69413161027856e-23	44.5069400280598
DTX3L	0.910881311595645	0.0816014202293794	10.5175762311279	11.1625668895858	2.47822265182189e-24	6.02022350958122e-23	44.4499914136391
ITGAV	0.948089372593184	0.0849434182914814	12.0254164329239	11.1614224110906	2.50068817775527e-24	6.06371250109708e-23	44.4410564711618
AIM2	2.1856736938191	0.195838829308497	7.84954420791042	11.1605737306369	2.51747815842283e-24	6.09330596887478e-23	44.4344310594828
C1orf177	-1.4919	0.133709163622386	4.21247512042947	-11.1578	2.57264210856256e-24	6.21550333428715e-23	44.4129700780384
MBNL3	-0.612585	0.0549190111049443	5.90330597800506	-11.1543	2.6443763288356e-24	6.37721826816105e-23	44.3857408592318
RGMA	-0.809291	0.072632184831535	6.25395433040278	-11.1423	2.9071031611172e-24	6.99811355161691e-23	44.2919586646678
PGF	1.00086502348029	0.0898343403336368	9.00029489897338	11.1412297320064	2.93212808313324e-24	7.03702457771616e-23	44.2834723958187
CHST3	0.654962355730363	0.0587876539795536	6.3809546701907	11.1411548410855	2.9338588320701e-24	7.03702457771616e-23	44.282888157832
NEU1	0.677435885635973	0.0608408662020716	8.48027110998419	11.1345535973468	3.09048004942434e-24	7.39933313454966e-23	44.2313968057829
BCL2L12	0.768096534988806	0.0689954142557845	7.11525450133849	11.1325737119465	3.13905757454352e-24	7.50212177167883e-23	44.2159555873663
OGFRL1	-1.02694	0.0923360012913879	8.81717448435312	-11.1218	3.41828367633171e-24	8.15478518691126e-23	44.1315869396713
IRF7	1.30031593575439	0.117078869868966	7.83146362514384	11.1063246272337	3.85971327859068e-24	9.17493202968031e-23	44.0113419723058
BIRC5	1.19667041553641	0.107806543471884	6.22159124785564	11.1001649528677	4.05140233686178e-24	9.59626279005691e-23	43.9633549968678
ZIC2	2.0120693092754	0.18128257352742	5.71745681621654	11.099077369238	4.08621914418919e-24	9.66150889465941e-23	43.9548832855858
RPN1	0.638054217870387	0.0574894628198206	10.7123074295856	11.0986289760635	4.10066012280682e-24	9.6784319204009e-23	43.9513906332376
LGALS3BP	0.983619871177067	0.0887005579154953	10.2119155895021	11.0892185381084	4.41573334464928e-24	1.04035930290248e-22	43.8781033976316
LDOC1	-1.75048	0.157929372060481	6.35333110875381	-11.0839	4.60288374941899e-24	1.08253308428813e-22	43.8370088738988
TRIP13	1.37996882427205	0.124537373915243	8.38503549235929	11.080760585262	4.71942177869234e-24	1.10798015185978e-22	43.812255425791
SCEL	-2.06084	0.186033499424055	8.97716185626589	-11.0778	4.82998201433725e-24	1.12994367969214e-22	43.7893304244621
AFF3	-0.637014	0.0575107553943232	4.11024451455272	-11.0764	4.88307883966089e-24	1.14035767348706e-22	43.778506543901
SEMA3C	1.81905292613653	0.164245405274974	8.00435723121086	11.0752134776077	4.92979442672984e-24	1.1492475147787e-22	43.7690803907108
HOXC4	0.938789986297795	0.08481962733389	5.74918973994171	11.0680748761401	5.21431582306176e-24	1.21344708680989e-22	43.7135311064134
GJA1	1.11181000995693	0.100461531599351	13.3674572079755	11.0670222945726	5.25762891736518e-24	1.2213876408033e-22	43.7053416337533
ISOC1	-0.825535	0.0746417573896906	8.99639528129146	-11.06	5.55735538350352e-24	1.28876332174511e-22	43.6504545631937
GCNT3	-2.49053	0.225257948697834	7.22424028101717	-11.0564	5.71735062365614e-24	1.32125487108074e-22	43.6223557467373
FYCO1	-0.671347	0.0607245313741895	5.97199396676779	-11.0556	5.75058171089912e-24	1.32662725302826e-22	43.6166183269927
COL18A1	1.01792416413102	0.0921604622731444	8.06286870357427	11.0451286704065	6.24432073290592e-24	1.43554556918432e-22	43.5350729321262
FEZ1	1.15101133948884	0.104250865016974	6.36674026846889	11.0407845469813	6.46099291735804e-24	1.48279229509246e-22	43.5013046081507
RFK	-0.967607	0.087706787407447	9.14542775941607	-11.0323	6.90638002501137e-24	1.57955211312136e-22	43.4353114589647
STAT2	0.634035719792277	0.0574844388602417	7.85463033758863	11.0296931197984	7.04875008585872e-24	1.60919031289738e-22	43.4151118194931
LIFR	-1.07065	0.0970717276776298	6.26272715127839	-11.0295	7.06018928671862e-24	1.60919031289738e-22	43.4135065627808
VAV2	0.671508181533742	0.0609110508213004	5.56128009442024	11.0244064497229	7.3473395362161e-24	1.67177136570616e-22	43.3740409366224
NRIP1	0.892838231502932	0.0809953472733905	10.8144956357007	11.0233274077986	7.40981343465382e-24	1.6831042892253e-22	43.3656591058005
HIBCH	-0.799353	0.072533111119888	9.33609741694782	-11.0205	7.57430197743921e-24	1.71753113781932e-22	43.3439240227611
HRASLS	-1.86902	0.169626198200234	5.95596908677733	-11.0184	7.69897037922053e-24	1.74282654853633e-22	43.3277628804823
SPATS2	0.680175113667691	0.0617624576713436	7.14097684530135	11.0127598433195	8.05029717383726e-24	1.81925763343452e-22	43.2835896497919
TM7SF2	-2.1218	0.192711983605122	6.88106221265634	-11.0102	8.21397787584793e-24	1.8530957218042e-22	43.2636640414163
DISP1	-0.757667	0.0688173655499663	5.43467805243706	-11.0098	8.23788256487954e-24	1.85533870376473e-22	43.260787293412
ACADL	-1.1822	0.107399658327723	4.10053916812716	-11.0075	8.3919511579343e-24	1.88684005053521e-22	43.2424442500346
MUC15	-2.28778	0.207842847715576	7.42601777256957	-11.0072	8.40664097483028e-24	1.88695008908015e-22	43.2407129364959
C1orf116	-1.57836	0.143398328382716	9.14499	-11.0068	8.43500220791154e-24	1.89012326034955e-22	43.2373788795461
TSPAN8	-2.87472	0.261194889421843	5.80962698835594	-11.006	8.48661719282095e-24	1.89848769794958e-22	43.2313398537296
MYL5	-0.915908	0.0833161908407627	6.00448085569265	-10.9932	9.38801348772844e-24	2.09660375167959e-22	43.1314145409034
GNA14	-0.651105	0.0592412160806563	4.25714944940572	-10.9907	9.56708088737833e-24	2.13300957770945e-22	43.1127108218123
GNLY	1.81645745502461	0.165352408665601	5.74885813349176	10.9853703957715	9.97852261494845e-24	2.22101521787998e-22	43.0710290715082
LAMB3	1.63076705362911	0.148554060030391	9.81204659026555	10.9776000285384	1.06048752538211e-23	2.35648131058153e-22	43.0107654530498
PTPLAD1	0.654749911124348	0.0596506864540188	10.343735094707	10.9764019501948	1.070487152917e-23	2.37473009815711e-22	43.0014752385921
FN1	1.84050369035361	0.167726894256825	8.92834937158982	10.9732174944789	1.09752444046069e-23	2.43065079414027e-22	42.9767841660037
FJX1	1.38271822566428	0.126016644997005	7.71854900825101	10.9725046694994	1.10366910216024e-23	2.44019218460986e-22	42.9712575941624
CAPN7	-0.605477	0.0551990545246254	8.07289324309414	-10.969	1.13467179253252e-23	2.50457122577609e-22	42.9438346040294
HEXB	0.597651915514229	0.0545777764368852	11.1254406717455	10.9504628904288	1.31154482767087e-23	2.88740592753952e-22	42.800439737747
ST6GALNAC1	-2.49716	0.228043220588516	7.09895991666909	-10.9504	1.31245723979069e-23	2.88740592753952e-22	42.7997513540992
MAPT	-0.77016	0.0703601320580992	4.01998769559697	-10.946	1.35842751446287e-23	2.98360079540208e-22	42.7656738827404
ARTN	1.19429100985925	0.109157802289734	4.4130426395295	10.9409587295398	1.41279633272833e-23	3.09279039032851e-22	42.726828969482
KLF15	-0.666158	0.0609285528943298	4.8643965136718	-10.9334	1.49842809759866e-23	3.27485403962022e-22	42.6685809091833
ARSG	-0.605039	0.0553448673708721	4.76437612611689	-10.9322	1.51335753813745e-23	3.30205171868153e-22	42.6587675484645
STK3	0.617233767046383	0.0564627815523074	8.22573589980362	10.9316925251827	1.51899554466216e-23	3.30892013073292e-22	42.6550867622561
GLIPR1	1.18515301017255	0.108500339031905	8.03406435267864	10.9230350867757	1.62538320414839e-23	3.53487594381733e-22	42.5880806889982
EHF	-1.34107	0.122892573335741	9.65042082819738	-10.9126	1.76407042025658e-23	3.82397516221361e-22	42.5070337975157
COL8A1	1.09921163424656	0.100741391767035	5.82581416613984	10.9112214449894	1.78261604757311e-23	3.85788306842859e-22	42.4966822149363
LTBP1	1.51732999464714	0.139065041336017	8.57393139901698	10.9109376452193	1.786573836126e-23	3.86016148527517e-22	42.4944870520074
CBX3	0.679821883298493	0.0623084226143733	7.93803572856291	10.910593701046	1.79138210450981e-23	3.86426711115688e-22	42.4918267100723
RNASE4	-1.6479	0.151156161577581	7.05912276038918	-10.902	1.91595073816897e-23	4.12628094145693e-22	42.4252853253468
GBP1	1.43111487544287	0.131356232132535	9.62864766010399	10.8949141750573	2.0248126606004e-23	4.33963074742873e-22	42.370585830921
ANK2	-0.871168	0.0799640948481639	4.82879654581127	-10.8945	2.03145326812645e-23	4.34685201720841e-22	42.3673449951974
TNFRSF1A	0.723766875122744	0.0664391206640248	9.45164285903313	10.8936853451561	2.04433771903762e-23	4.3673890049151e-22	42.3610870698727
AHNAK	-0.624683	0.0573927374406533	7.26103406208783	-10.8843	2.19893339971885e-23	4.69011669590114e-22	42.2889329482224
KDELC1	1.08870930668636	0.100053430247361	7.08335029309908	10.8812791724857	2.25226595155607e-23	4.78849759428433e-22	42.2652134662592
LRRC4C	-0.783398	0.0720977748407731	4.0054224400269	-10.8658	2.54204891156702e-23	5.39596580461701e-22	42.1454180253375
MAZ	0.760254983913767	0.0700009826905783	6.65765697301158	10.8606330181718	2.64596242768631e-23	5.60758353095626e-22	42.1057639228013
PIGN	-0.977301	0.0900069140540522	7.27830926320668	-10.8581	2.69953666958824e-23	5.71201325883575e-22	42.0859240345702
TPST2	0.593709700183563	0.0546995455741312	9.62858349292215	10.854015219906	2.78610865546379e-23	5.88582063812447e-22	42.0546818860919
FOXD1	1.61261462581422	0.14860249931169	6.00591235444166	10.8518674536678	2.83316128715397e-23	5.97572177519079e-22	42.0381063442813
FMNL2	0.850356477508154	0.0783913010234515	7.15509877498765	10.8475872501945	2.9293018859926e-23	6.16871053265764e-22	42.0050776930839
SLC16A14	-1.75906	0.162283075350119	6.77584091503359	-10.8395	3.12060538222453e-23	6.56117156946195e-22	41.9424642438156
THBS2	1.59710229526953	0.147365660892258	10.5304739267502	10.837682846869	3.16440170302753e-23	6.64274404894625e-22	41.9286704123444
SOCS3	0.774600532894785	0.0714872614825935	5.73506358144214	10.8355043518263	3.21858043565743e-23	6.74581968911924e-22	41.9118684259382
RGS20	1.47194309771317	0.135873946657709	5.35887055008808	10.8331518581797	3.278123501773e-23	6.85979607741097e-22	41.8937260536892
ABLIM3	-1.29925	0.119988317012969	6.59759585953591	-10.8282	3.40814234687118e-23	7.10948124100851e-22	41.855229728599
PLAGL1	-1.22843	0.113474154628258	8.91061786248834	-10.8256	3.47598481545507e-23	7.23963733977539e-22	41.8357220004579
FAM101B	1.35568061841104	0.125304168472805	7.79560181108198	10.8191182698384	3.65679701946373e-23	7.60430654063131e-22	41.785534064077
TNS4	1.15156461295136	0.106473589647227	8.03862414695426	10.8154953427116	3.76143087158763e-23	7.80967084713382e-22	41.7576127628121
SLC25A4	-0.80416	0.0743785270401279	6.86259332457044	-10.8117	3.87375640791375e-23	8.0303393367173e-22	41.7284906427698
GAS7	-0.98325	0.0909951683086161	5.83409679886448	-10.8055	4.06533700540197e-23	8.40127498099244e-22	41.680716255038
ENSA	-0.593311	0.0549408294682346	8.90901845891179	-10.7991	4.27367951755502e-23	8.81811388653277e-22	41.6312532735632
CX3CR1	-0.963356	0.089276412080516	5.49857171889787	-10.7907	4.56174746045595e-23	9.39790701620754e-22	41.5666961397226
CLGN	-1.90549	0.176663079155281	4.70053667890325	-10.786	4.73177418917006e-23	9.73309836311018e-22	41.5304797842964
TSPAN15	0.766923580244527	0.0711553515634633	5.20898369617788	10.7781574174433	5.02951403416031e-23	1.03295490704671e-21	41.4700876194643
RTP4	1.91786308775344	0.178051252921364	7.34120479006795	10.7714102332123	5.300379431261e-23	1.08523022931581e-21	41.4181754273624
PRKCDBP	1.2417455193769	0.115351152208223	8.70154227410339	10.7649164798579	5.57476585951957e-23	1.13965367294302e-21	41.3682262553788
AP2M1	0.764416801196344	0.0710148096804402	10.7627108006645	10.7641885493483	5.60639147615543e-23	1.14435837073968e-21	41.3626279058596
ZNF43	-0.88374	0.082101695864528	6.9250845369578	-10.764	5.61579949576227e-23	1.14452060889094e-21	41.3609685978351
TNMD	-1.13679	0.105622450285568	3.83998	-10.7627	5.66993139197301e-23	1.15378328233595e-21	41.3514749560182
GDPD3	-2.06461	0.191861001287453	6.8377147800762	-10.761	5.74841825637018e-23	1.16796608242579e-21	41.3378697340402
BCOR	-0.744466	0.0692314233896645	6.91117189970611	-10.7533	6.10148959059356e-23	1.23781059053141e-21	41.2788796995995
FZD2	0.936024301679899	0.0870764632216672	4.62043500949887	10.7494524587787	6.28641908648366e-23	1.27338318324992e-21	41.2493308937181
FNDC5	-1.07843	0.100394168968365	3.57721268522217	-10.742	6.6621320059153e-23	1.34743394360126e-21	41.1918857543283
KLF7	1.03945197072566	0.0967792067674974	5.79554688298095	10.7404473072696	6.74175486068759e-23	1.36146563204889e-21	41.1801284960018
IFNGR1	0.641889712584859	0.0597727744766044	11.0596633120505	10.7388308172996	6.82689780279934e-23	1.3765677997511e-21	41.167708806658
MMP19	0.980698146870175	0.0914035270827828	5.72047151353727	10.7293249852598	7.34967312427614e-23	1.47973418902093e-21	41.0946906391252
RANBP9	-0.913954	0.0852012944285066	7.98391665348957	-10.727	7.4835164841807e-23	1.50212941150745e-21	41.0768314838458
TLR2	1.48431041009277	0.138441213825378	8.27134409175009	10.7215934408449	7.80409757209045e-23	1.56411536256317e-21	41.0353220711359
PSMB8	0.896575433767886	0.0836272383300334	9.45318237717478	10.7210934101347	7.83443140319116e-23	1.56783018803621e-21	41.0314830984475
NRG1	1.07529557317909	0.100329464981553	5.31460623013602	10.7176448451788	8.04685360328006e-23	1.6079186568479e-21	41.0050089381107
GBP5	2.08079209164342	0.194357065977642	7.69538674938162	10.7060274921149	8.80551564375066e-23	1.75687225036274e-21	40.915851224029
CYP27B1	1.75397429203189	0.163895625779118	6.07563037124199	10.7017761071654	9.10058976971739e-23	1.81030893503001e-21	40.8832343125479
SCG5	2.08257241006318	0.194653337683678	6.52278446030574	10.6988785029079	9.30731965119237e-23	1.84866462668227e-21	40.8610069158564
RORC	-0.665032	0.0622329148538114	3.57705582257884	-10.6862	1.02703670614841e-22	2.03145590170121e-21	40.7635743369511
SHCBP1	1.04925565888493	0.0981885175384921	8.51194173963912	10.6861340326643	1.02734675341903e-22	2.03145590170121e-21	40.7632756542183
HLCS	-0.89968	0.0842340473655419	4.85120638255801	-10.6807	1.07133299783279e-22	2.1152857169691e-21	40.7217901366946
FTL	0.718457812785624	0.0672757672394128	13.5465139712992	10.6792957147388	1.08323585524364e-22	2.13561395318657e-21	40.7108567283344
B4GALT2	0.661958822712834	0.0620104739708386	5.6675202948392	10.6749518319136	1.12029865322941e-22	2.20256519941113e-21	40.6775664061972
RDH5	-0.639038	0.0598634290454608	5.26305811650744	-10.6749	1.12051029109115e-22	2.20256519941113e-21	40.6773794903975
AURKA	0.766890067506591	0.0718933989449148	7.34345283411767	10.6670442455251	1.19103573175033e-22	2.33773748943845e-21	40.6169799900039
RAI14	1.17905883531522	0.110646690353627	9.77597762733419	10.6560696171476	1.2966285017598e-22	2.54123886893573e-21	40.5329269449146
PHLDB2	0.794486049849946	0.0746019329492077	6.87737451114084	10.6496711069252	1.36243716840762e-22	2.66628351896914e-21	40.4839
SCRN1	0.978625246351593	0.0919635951313777	9.90062106873094	10.6414418113335	1.45198237761062e-22	2.83734438730735e-21	40.4209535717231
TST	-1.09733	0.103228329381866	9.51380094989615	-10.6301	1.5849679500876e-22	3.08813110275131e-21	40.3342413803089
SLC20A1	0.90597782684203	0.0852413747232521	10.2186633138911	10.6283812266451	1.60626591459633e-22	3.12504560368316e-21	40.3210339681704
HMGCS2	-1.72003	0.161848028488055	4.3483804626372	-10.6275	1.61777654949025e-22	3.14283841953604e-21	40.3139686546957
STIL	0.720166316209292	0.0677676851695282	9.4692171520436	10.6269871017096	1.62366870264679e-22	3.14968025120738e-21	40.3103714389604
ACOT7	0.866242892748114	0.0815692581654468	7.3129325682138	10.6197225796895	1.71743244505744e-22	3.32671170990136e-21	40.2548209561057
EMR2	0.843902060840353	0.0795083067533455	5.32862061867735	10.6140112310321	1.79491519814492e-22	3.47173699460695e-21	40.2111590385386
RAB11FIP1	-1.03011	0.0970586666968688	8.67731224784791	-10.6133	1.80495235603052e-22	3.4860765853101e-21	40.2056414625771
UNC13B	-1.01513	0.0956876778629947	7.96938968023827	-10.6088	1.8684520947175e-22	3.5982596282038e-21	40.171430291861
CSTB	-1.33717	0.126052427924509	11.0898549703162	-10.6081	1.87926336929433e-22	3.61384249655326e-21	40.1657216672606
UPK3B	-1.04882	0.0988983443032259	5.59256257049004	-10.605	1.92394286977949e-22	3.69441515225864e-21	40.1424730394407
SIAH1	0.702467988062814	0.0662986766368514	7.83373888802007	10.5955054263082	2.07066301203631e-22	3.97041415641247e-21	40.0697576161299
BICD1	0.899757309669527	0.0849515475132747	5.6982656957963	10.5914175316103	2.13704331600473e-22	4.09179129439061e-21	40.0385370138686
PFDN2	0.640484147645433	0.0604754315507833	8.30775447584641	10.590815662185	2.14699378935067e-22	4.10492855725061e-21	40.0339407878045
FEN1	0.882399738578929	0.0833326773480634	8.79404127886443	10.5888802167405	2.17930521646745e-22	4.16071949948556e-21	40.0191613797972
COL6A2	1.31699898733429	0.124389061173281	8.61225772663334	10.5877395882877	2.1985735819947e-22	4.19148432676406e-21	40.0104518959379
BDH2	-0.67656	0.0639135297663518	6.25310981958507	-10.5855	2.23604820513554e-22	4.25682070914628e-21	39.9937294985108
CRISP2	-2.02592	0.191487862133019	4.46512647716748	-10.5799	2.33564117363862e-22	4.43371427361572e-21	39.9506147418763
SLC2A1	1.31925713890496	0.124748717563354	8.13978	10.5753162411066	2.41973521738552e-22	4.58679622947486e-21	39.9156179745591
GPRASP1	-0.89965	0.0850732625879623	4.6852746928558	-10.575	2.42558137127251e-22	4.59132838482465e-21	39.9132304425885
TUBG1	0.613957618402548	0.0580772492097144	9.47702315346169	10.5713963170944	2.49400868716031e-22	4.71413761521853e-21	39.8857053766517
ALOX12	-2.46371	0.233206493958809	7.1605153451468	-10.5645	2.63052482749145e-22	4.96511561189011e-21	39.8329788503943
EMILIN1	1.45899753282722	0.1383044030626	5.53918268820537	10.5491763134023	2.95996230087749e-22	5.57900412114328e-21	39.7162395482102
STXBP5	-0.69001	0.0654361624489194	7.59018250563404	-10.5448	3.0618253671501e-22	5.76282372219413e-21	39.6827648020096
NRP2	0.763701224284303	0.0724420054680323	5.32413432223128	10.5422429894119	3.12236585187858e-22	5.86845791227193e-21	39.6633934740554
CCM2	0.76052102219078	0.0722413998802917	8.11980353266955	10.5274956389412	3.49787085099094e-22	6.56493048982593e-21	39.551040109683
SPATA6	-0.61353	0.0583216145462433	4.66566941714889	-10.5198	3.71239430347044e-22	6.94792894429792e-21	39.4921526760357
HMGB3	0.936543478019765	0.089049110727197	8.05344133988411	10.517156997658	3.78757963491296e-22	7.07867203779514e-21	39.472316600104
FBXO34	-0.61901	0.0588594081550991	9.54505116644806	-10.5168	3.79932073266112e-22	7.09064240106756e-21	39.4692545546531
CASP7	0.673765371048313	0.0640962974310819	8.26920666486449	10.5117674195263	3.94794573203675e-22	7.34738135676532e-21	39.4312914227668
C14orf28	-0.760061	0.072353976987526	6.4444419463297	-10.5048	4.16688128415915e-22	7.743988601945e-21	39.3778959711426
DUSP5	-1.1989	0.114148692209355	9.37091814368409	-10.503	4.22461940954055e-22	7.84032719468923e-21	39.3642818651902
TPX2	1.2097071950133	0.115217184819953	8.52844513645224	10.4993642823653	4.3431149954768e-22	8.03778719497155e-21	39.3369152236259
EPHB4	0.813776997476562	0.0775175962615779	7.13142991122039	10.4979648069907	4.39010246885209e-22	8.11344667678811e-21	39.3262696722217
PTPRK	0.737384973289396	0.0702496239133462	9.04561315593327	10.4966394439203	4.43506765962162e-22	8.18516375847946e-21	39.3161884669758
SDK2	0.644005210942396	0.0614346580260592	5.55892428205992	10.4827670835121	4.93409622419815e-22	9.08092390957687e-21	39.2107044662067
CCNG1	-0.634364	0.0605555181888018	10.3334605457848	-10.4757	5.20778534571259e-22	9.57137644174674e-21	39.1572985879194
MMD	0.622426826684189	0.0594198591247718	6.35548799400667	10.4750639912693	5.23491705450777e-22	9.60795273761039e-21	39.1521580623304
RCN3	1.34265321352067	0.128271048280749	6.11552805025574	10.4673130181487	5.55601527455675e-22	1.01691915934312e-20	39.0932673320885
PRELP	-1.28376	0.12267241714015	5.51422728016504	-10.465	5.65699611058325e-22	1.0325572021625e-20	39.075449076013
ABCA6	-1.10322	0.105502621155038	5.77762358547504	-10.4568	6.02416286358386e-22	1.09565815948283e-20	39.013239950662
CDCA8	1.15606911706989	0.110557994677373	6.56443147109081	10.4566758871079	6.02879219484323e-22	1.09565815948283e-20	39.012480051715
HAPLN3	1.10614515159885	0.105785137714923	6.77140580894191	10.4565270272632	6.03568462327988e-22	1.09565815948283e-20	39.0113497488078
PTPRZ1	1.49819567609891	0.143361133655887	9.63109202279034	10.450501038134	6.32137538947807e-22	1.1459541088047e-20	38.9656001161889
HOXB7	1.75371341111002	0.167904769015281	5.57941021089335	10.4446908887407	6.60955788437168e-22	1.19656410309988e-20	38.921500456343
ZNF91	-0.657697	0.0629762380599571	6.20957826459051	-10.4436	6.66622656091946e-22	1.20518120464623e-20	38.9130552741949
CLU	-1.35255	0.129551008132659	6.83279316220347	-10.4403	6.83494008852629e-22	1.23400385728719e-20	38.8883310086608
NOX4	1.02926220937181	0.0986247154882297	6.22860003430463	10.4361488322331	7.0571287337218e-22	1.27238977766208e-20	38.8566855127855
CLDN10	-3.08388	0.29580027292391	5.53473258982036	-10.4256	7.65377979498614e-22	1.37665895136684e-20	38.7764004618564
ACADM	-0.588222	0.0564218994438973	10.0323175103865	-10.4254	7.66185457174003e-22	1.37665895136684e-20	38.7753574054978
CGN	-1.04707	0.100434716269748	6.07207546027712	-10.4253	7.66652335950829e-22	1.37665895136684e-20	38.7747548180505
B3GALT5	-1.06275	0.1019504702647	4.01439923416862	-10.4241	7.73804254455029e-22	1.38762630677442e-20	38.7655696320648
EPM2AIP1	-0.626144	0.0600952521512743	7.9944187000138	-10.4192	8.03644220353528e-22	1.43919466308055e-20	38.7281409254713
CDH11	1.52333532092642	0.146208474929518	7.7856001528727	10.4189262740122	8.05321649579857e-22	1.4402576150225e-20	38.7260783691666
PARP9	1.11643763290811	0.107157893566375	7.63271525155617	10.4186224248293	8.0719905620537e-22	1.44167487350228e-20	38.7238
PLCXD3	-0.642045	0.0616595720264108	4.00286671121882	-10.4127	8.44458630008094e-22	1.50619681550974e-20	38.6791377294941
TEX101	-1.1409	0.109627460439732	5.04776020776327	-10.407	8.82233319409815e-22	1.57146331746885e-20	38.6358506777677
LEPREL1	1.15535297907764	0.111038931508237	6.30295152121552	10.4049360290534	8.96433814254279e-22	1.59462015044322e-20	38.620055725803
KLHL5	0.809688521749027	0.0778217594926539	7.37505508026989	10.4043975236188	9.00138657974563e-22	1.5990698512254e-20	38.615976053807
GMDS	-0.693466	0.0666615487612998	7.58059759218907	-10.4028	9.11311687079668e-22	1.61675696901397e-20	38.6037735535736
SPINK5	-2.80481	0.269799299156366	11.0038906472119	-10.3959	9.60690334163862e-22	1.70208708804925e-20	38.5515784410324
LIMA1	0.620928204900865	0.0597357631327175	9.16592430732728	10.3945806052787	9.70410284321665e-22	1.71701888922321e-20	38.5416207993889
OAS3	1.1891521917587	0.114448605783118	7.54609531637576	10.3902724163557	1.00294678258996e-21	1.7722283041297e-20	38.5089998607038
ACP5	1.29261767372295	0.124454902614932	8.06966192528547	10.3862334593789	1.03443437748437e-21	1.82544010730575e-20	38.4784231211979
MYH11	-1.03852	0.100000722766851	5.50376917622587	-10.3851	1.04333561685826e-21	1.8387060579327e-20	38.4699480478691
LOX	1.46309338365553	0.140910487498965	7.1230469260045	10.3831404576347	1.05921027506313e-21	1.86421008411112e-20	38.4550113706871
LMOD1	-0.889952	0.0857592780479202	4.82738680510421	-10.3773	1.10740240496372e-21	1.94645015306322e-20	38.4110014166542
HSPB8	-1.32073	0.12729929888631	8.54471123848535	-10.375	1.12729194842496e-21	1.97780183958241e-20	38.3933938205179
MAPK3	-0.683316	0.0658624315388481	8.48682728336902	-10.3749	1.12821628115854e-21	1.97780183958241e-20	38.3925831113116
CHEK1	0.864012246996634	0.0832806272778609	6.28512125931699	10.3747086836163	1.12978898459694e-21	1.97794941071464e-20	38.3912052578553
DOCK9	-0.617953	0.0596356245569508	6.68327687999651	-10.3622	1.24365083653094e-21	2.17442530471357e-20	38.2962299649504
PSMB9	1.41337846906718	0.136574710176813	8.86676877047186	10.3487568616283	1.37771882939046e-21	2.40566725426287e-20	38.1949683193078
CRYM	-1.99222	0.192545648055341	5.35070935970915	-10.3468	1.39887800219082e-21	2.43940825368919e-20	38.1798932780298
DMXL1	-0.720181	0.0696388308150725	8.37905873070684	-10.3417	1.454440965631e-21	2.52635445115094e-20	38.1413674481479
FXYD1	-1.41795	0.137195774367727	4.1361994055866	-10.3352	1.52763629230342e-21	2.64896408618611e-20	38.0928039336964
WDHD1	0.843466496028345	0.0816740807495163	6.24387680433621	10.3272236220833	1.62397970225491e-21	2.80982321400563e-20	38.0323147218768
KIF4A	1.34655447990918	0.130434745518769	7.16463338454287	10.3235872815454	1.66968600549307e-21	2.88514793771026e-20	38.004862679396
DDX58	1.33397989164755	0.129238349120913	7.58656620687863	10.3218580299219	1.69186804197508e-21	2.91968084957986e-20	37.9918095052434
WDR53	0.764146999991851	0.0740360136344249	6.94248557417458	10.3212877420043	1.69924748957329e-21	2.92861227515563e-20	37.9875049355993
KIF23	1.08946553754126	0.105559729801826	6.6294159450373	10.3208443180612	1.70500744387819e-21	2.93473301998101e-20	37.9841580193658
EXT1	1.04390767331257	0.101153176200986	8.1206921356164	10.3200681631429	1.71513624980303e-21	2.94834805787615e-20	37.9782998456279
MFAP4	-1.90465	0.184575258388946	8.22081751119199	-10.3191	1.7281865410236e-21	2.96694350867204e-20	37.9708027842295
MVP	0.649190349779005	0.0629319877564096	9.08923656892402	10.3157451865627	1.77265543911947e-21	3.03544400451283e-20	37.945675105239
TPST1	1.46506637226786	0.14210199794672	6.5385852641119	10.3099632196387	1.8525959168518e-21	3.16824897594938e-20	37.9020495170835
TPPP	-0.72976	0.0708071547510954	4.68143506284084	-10.3063	1.90508875588625e-21	3.25383282624891e-20	37.8744152938668
WARS	1.44800657222362	0.14056655430308	10.2553696263635	10.301216953085	1.98038220692987e-21	3.37808970034456e-20	37.8360795045431
ECM1	-1.83133	0.177782471824136	10.1465386947072	-10.301	1.98407450889758e-21	3.38004898387578e-20	37.8342372549561
COL5A3	1.3751539395865	0.133528208639252	6.53291143126801	10.2986024720941	2.02025521680356e-21	3.43727929844887e-20	37.8163644371908
NRIP3	1.25921388758315	0.122428454143618	5.55240692406187	10.2853041508307	2.23575967227734e-21	3.79422407729519e-20	37.7161215233418
ZDHHC15	-0.885312	0.0861067090431513	4.3573389419367	-10.2816	2.30025576043134e-21	3.89869879395557e-20	37.6879952839782
CDCA4	0.810402987089638	0.0788259314092009	8.98050628844463	10.2809186342839	2.31172430910473e-21	3.91314555660938e-20	37.6830766548243
ALDH3A1	-2.63003	0.255959242551556	9.8265557737059	-10.2752	2.41487879478541e-21	4.08255845103162e-20	37.6399020823039
RAB23	0.779347622594669	0.0759732457591218	7.12812518680403	10.258185165152	2.74860570049667e-21	4.63495844520301e-20	37.5118852830986
TK1	1.14642171495205	0.111793157784455	9.19570824865396	10.2548468767868	2.81932644523144e-21	4.74818882182957e-20	37.4867616474815
SFXN3	0.706479199201358	0.0688949868621131	6.8866696469723	10.2544355021841	2.82816556944348e-21	4.75704608693228e-20	37.4836659465844
MAN2A2	-0.630667	0.0615351116375265	6.85199435697182	-10.2489	2.94997509352659e-21	4.9556598031329e-20	37.4419635911604
AEBP1	1.44339508066839	0.140852932712169	9.20742026496491	10.2475330323292	2.98065475964853e-21	5.00087631896586e-20	37.4317317320696
SLK	-0.645671	0.0630259108283847	10.3795101503216	-10.2445	3.04960133790533e-21	5.11010120782926e-20	37.4091167973742
TNFRSF11A	-0.862182	0.0841705993111032	4.90969469446073	-10.2433	3.07889754283159e-21	5.15269402382193e-20	37.3996618605599
GKAP1	-0.764581	0.0746590057901751	5.26544137670455	-10.241	3.13295555512983e-21	5.23656772535412e-20	37.382449248609
PARD3	-0.842943	0.0823478194707152	7.42976623571894	-10.2364	3.2445686930371e-21	5.41631014988404e-20	37.3478312286496
NEK6	0.809123130343409	0.079061485138702	5.60839109990129	10.2340998138843	3.30124068654635e-21	5.50400078329083e-20	37.3307071021152
PCYOX1	-0.725302	0.0708946901979683	9.70637805111499	-10.2307	3.38780275216328e-21	5.63418310021848e-20	37.3051107290759
ADA	1.08130046960107	0.105737048581449	8.08404241078304	10.2263159801377	3.50245490079617e-21	5.81757759022244e-20	37.2721971677471
LRBA	-0.866682	0.0847609069769215	8.23432839270966	-10.225	3.5370737400849e-21	5.86774480127943e-20	37.2624706221926
SORBS1	-0.753385	0.0736946876937108	5.8431794875598	-10.2231	3.59032873845231e-21	5.94866437363521e-20	37.2476923959584
CYP2R1	-0.619106	0.0605754379681526	6.34923067690799	-10.2204	3.66312415563877e-21	6.06171778083785e-20	37.2278425355991
RELB	1.20847373101213	0.118284625408672	6.24312990300704	10.2166594080749	3.76910030201607e-21	6.22932895686437e-20	37.1996392127081
PDGFRB	0.980052142190832	0.0959416876836934	8.67371430275189	10.2150813254602	3.8145544016473e-21	6.29451621408347e-20	37.1877848148045
TNFRSF18	1.06527577312372	0.104289082547424	4.76533702767253	10.2146432503067	3.82726879582522e-21	6.30195139515806e-20	37.1844941911371
ADH7	-2.65835	0.260267313930698	8.73582270183345	-10.2139	3.84799996563674e-21	6.32824548804221e-20	37.1791521155744
IL12RB2	1.72831990680685	0.169364908052435	5.91316608100756	10.2047108027347	4.12712105741487e-21	6.7788856132174e-20	37.1099039477689
GALNT5	-1.14776	0.112544685748835	5.23988040717627	-10.1983	4.33363582573729e-21	7.10053672655945e-20	37.0616204733634
PLN	-1.66022	0.162820864414244	4.89077949363475	-10.1966	4.38998431420307e-21	7.18400388757764e-20	37.0488455227756
IER5L	0.777971348483009	0.0764145675434147	6.19473615205794	10.180929808194	4.94333762721024e-21	8.05094439396585e-20	36.9314537034619
HSD17B6	1.07925623858781	0.106024172804905	5.35566968850481	10.1793412769534	5.003253246396e-21	8.13273801727214e-20	36.9195405352947
KRT14	1.08561751905022	0.106740761552559	14.7677257499814	10.1705993404934	5.34612954240137e-21	8.673915672702e-20	36.8539962590176
SCNN1A	-0.799174	0.0786410989370551	7.84651024945473	-10.1623	5.69339981224671e-21	9.22608496404076e-20	36.7917651596785
SMAD7	0.862065804762924	0.0848428977944777	7.37608329134555	10.1607303283202	5.76135018758977e-21	9.32482597962155e-20	36.7800336160365
OGN	-1.9757	0.19448712517118	5.30570931753995	-10.1585	5.85841597471142e-21	9.47039312311014e-20	36.7635131819021
SULF1	1.92959495164379	0.190046418374467	9.02170824555273	10.153282383053	6.09579434848589e-21	9.83020816780104e-20	36.7242380710184
CRIP1	-1.20141	0.118349736454786	10.5615946814054	-10.1513	6.18742481220941e-21	9.96587889753195e-20	36.7094853070514
TYROBP	1.15466780765782	0.113856343874736	9.31083656178085	10.1414446341978	6.66750173944505e-21	1.07131515252413e-19	36.6355967912856
ZNF420	-0.985032	0.09718035965454	6.10091961331875	-10.1361	6.94144843255324e-21	1.11398510593922e-19	36.595783444745
CDC20	1.13820719319045	0.112323521022633	9.06944319243344	10.1332933906257	7.09184712639953e-21	1.13674866846317e-19	36.5745887654705
LTBP4	-0.60478	0.0596960785193386	6.27821309676716	-10.131	7.21661553654841e-21	1.15535406324886e-19	36.5573444178377
MELK	1.10365482197527	0.109071794701925	9.44262189528201	10.1186088024991	7.92516077220361e-21	1.26422012414216e-19	36.4647409656548
TGM3	-3.79344	0.375132983322022	9.83556334101701	-10.1123	8.31509989303568e-21	1.32324607639111e-19	36.4172511948727
CYP26B1	0.811936495865901	0.0802949151739848	5.85362204103391	10.1119291814006	8.33574487479605e-21	1.32494471167811e-19	36.4147993727104
C7	-1.3221	0.130819701323619	5.03566734973181	-10.1062	8.70158585281762e-21	1.38144173013429e-19	36.372330960348
ANXA5	0.73116304889364	0.0723763721846565	11.462041206209	10.1022340139983	8.96957938103332e-21	1.42228843454858e-19	36.3423395020843
BRMS1	0.872599849051094	0.0863975064926296	8.91466571228753	10.0998267713378	9.13424115368214e-21	1.44667218653311e-19	36.324353381417
EVPL	-1.39119	0.137747170145983	9.55312421972228	-10.0996	9.15253855888219e-21	1.44784443298127e-19	36.322374797471
AATF	0.604332708662186	0.0598529413337416	9.39764126737423	10.0969592336726	9.33431352897426e-21	1.47484373570761e-19	36.3029307713359
IL1RN	-1.35042	0.133826819131027	9.11893353723397	-10.0908	9.7794008782242e-21	1.54333347826417e-19	36.2568757740445
DUSP6	1.08127502068732	0.107268699676401	9.22257294948324	10.0800608560486	1.06049767507358e-20	1.66767965755949e-19	36.1767468234492
ESPL1	-1.2482	0.123971837113033	7.64931930423888	-10.0684	1.15815299214802e-20	1.81804698649244e-19	36.0896560278298
CFH	-1.38213	0.137338578082965	8.97798234421605	-10.0637	1.2002013787063e-20	1.88069291512375e-19	36.0543974141908
LONRF1	-0.605553	0.0601937208556187	7.25958206784115	-10.0601	1.23323941435208e-20	1.93018673002479e-19	36.0276
ZNF85	-0.602	0.0598448656650385	5.64518818821257	-10.0593	1.24002798014858e-20	1.93852844708404e-19	36.0221231040861
LAMC1	0.862782254238533	0.085901325503988	9.06798185285193	10.0438759143301	1.39332448497744e-20	2.17306288220426e-19	35.9068883438139
CDCA3	1.1091876688177	0.110440194184139	7.71678894472907	10.0433331995806	1.39903538043274e-20	2.17941173917822e-19	35.9028444773678
PEBP4	-1.19141	0.118638640239486	3.97343994701133	-10.0424	1.40919556005357e-20	2.19266868875783e-19	35.8956907347111
ACACB	-0.672063	0.0669255852678288	5.78462684230586	-10.0419	1.41378850288879e-20	2.19724229548378e-19	35.8924737769083
HTRA1	1.28888520193105	0.128356977575391	10.2112145912683	10.0414112756279	1.41944715829708e-20	2.2034595606836e-19	35.8885247221316
TOM1	-0.911337	0.0907628371308315	6.19818295538856	-10.0409	1.42531065051161e-20	2.20997992111999e-19	35.8844492931808
COL11A1	2.5870614868256	0.257683223555036	6.09695929695965	10.0396970013574	1.43790316967621e-20	2.22690644739598e-19	35.8757532297703
SLC27A2	-1.18681	0.118223356955144	5.29400763215027	-10.0387	1.44832450381831e-20	2.24043492511498e-19	35.8686139411519
SEMA3G	-1.06546	0.106196485601315	4.72266034325732	-10.0329	1.51336161905694e-20	2.33078596773157e-19	35.8251879229832
DSG2	1.65349497705367	0.164807700388103	9.03779803069207	10.0328745147216	1.51374796068057e-20	2.33078596773157e-19	35.8249355753365
AMPD1	-2.06824	0.206201823333001	5.28051966609107	-10.0302	1.54502876280079e-20	2.37619701390011e-19	35.8047146892814
COX7A1	-1.59569	0.159092052553181	8.42635105153227	-10.03	1.54715738081178e-20	2.37671991632682e-19	35.803353601628
SP110	0.999840693561403	0.0997366552871487	8.34505000149435	10.0248067341219	1.60858148017956e-20	2.46683989904188e-19	35.7648638913324
FGF10	-0.87587	0.087370928057569	4.06494373659132	-10.0247	1.60953506356811e-20	2.46683989904188e-19	35.7642780134122
C1QC	1.20119803061245	0.119828915508121	10.3321129485276	10.0242752387344	1.61503233516358e-20	2.47241355641171e-19	35.7609072662393
EFHC2	-0.641692	0.0640191984926844	4.60300157976014	-10.0234	1.62535021967061e-20	2.48534565235709e-19	35.7546115461298
NAGK	-0.814861	0.0813353822584286	10.0251358725958	-10.0185	1.68637546270838e-20	2.57273905263707e-19	35.7181737688365
E2F7	0.915666405563961	0.0914329928845691	5.93884486661504	10.0146170072324	1.7368373566449e-20	2.6436534702288e-19	35.6890259834694
IGFBP3	1.52323024261937	0.152113647856461	9.7619630929887	10.0137644720527	1.74801783284387e-20	2.65762711245187e-19	35.6826826165418
PTK2	0.593955491881534	0.0593669877739407	8.11145226632177	10.004810992655	1.86984509598262e-20	2.83635863418002e-19	35.6160792877146
SLC28A3	1.64883138409475	0.164981189285238	6.86778483801295	9.99405684513561	2.02737300644788e-20	3.06481598517399e-19	35.5361194596888
EPHB2	0.858313707444466	0.0859454078290929	4.54310202751486	9.98673145110055	2.1421584784589e-20	3.23098772551212e-19	35.4816772965601
PI15	1.03318531851602	0.103569894467015	5.17979124162343	9.97573014661195	2.32678414118859e-20	3.50547705987687e-19	35.3999524730846
TFAP2B	-1.03296	0.10355979614054	3.90444010953293	-9.97457	2.34708340391037e-20	3.53205484384609e-19	35.3913658638167
DLG3	-0.734114	0.0736174042543501	5.92593926675966	-9.97201	2.39269406080055e-20	3.59376327819089e-19	35.3723403865547
USP54	-1.00002	0.100283387962311	7.81938082842483	-9.97197	2.39349827001726e-20	3.59376327819089e-19	35.3720081925798
OXCT1	-0.741321	0.0744527017964768	9.10566707543912	-9.95694	2.67937003949605e-20	4.0184502353074e-19	35.2604797865555
CYP3A4	-0.611325	0.0614409792919934	3.79575511726709	-9.9498	2.82691778557683e-20	4.23495868486414e-19	35.2074918328395
LACTB	0.682765372076607	0.0687773428133619	7.92191596873786	9.92718450797667	3.34941127244227e-20	5.0064091100352e-19	35.0398515221223
GYS2	-1.09742	0.110696644872558	3.81710789265801	-9.91376	3.70376947731342e-20	5.51127534317365e-19	34.9404486381403
P4HA1	0.585225047063932	0.0590430628786809	6.60954738642977	9.91183415173475	3.75767812725572e-20	5.58523791442662e-19	34.9261658490122
PNPLA4	-0.680336	0.0686464602611651	6.13938207048223	-9.91072	3.78927173571869e-20	5.62590422617095e-19	34.9178902527056
SHOX2	0.840555105385456	0.0848245894648763	4.40852089494938	9.90933302109889	3.82873168361136e-20	5.67814582721292e-19	34.907650550929
SPATA18	-0.920326	0.0929232464317572	5.63810290116686	-9.90416	3.98002360087925e-20	5.88937122588902e-19	34.8693456849665
FST	1.71130752319068	0.172933955497782	8.32222012890321	9.89572879579819	4.2392382401065e-20	6.25899974828169e-19	34.806982044671
S100A14	-1.2798	0.129463949000034	10.2899664908183	-9.88536	4.58135413415182e-20	6.74911682201878e-19	34.7302728862994
PNMA1	0.682376288419707	0.0690387941175398	9.62674883198057	9.88395433526764	4.62964755149862e-20	6.81270837921524e-19	34.7199087164649
LGALS3	-0.737347	0.0746271509512012	10.5499250754583	-9.88041	4.75412860212348e-20	6.9881483257762e-19	34.6936847293356
STATH	-3.97553	0.402650475818945	6.15735172025888	-9.8734	5.0099938736304e-20	7.35611034174594e-19	34.6418738093448
ADAMDEC1	2.50254184204877	0.253563351536936	7.63742017986954	9.86949346930458	5.15830952702745e-20	7.56552063964027e-19	34.6130395367072
AP2B1	0.922494611959814	0.0934932874499453	7.6950465154816	9.86696090298142	5.25688077137614e-20	7.69310921696543e-19	34.5943312801074
HDHD2	-0.617482	0.0625964345939854	9.15288610596646	-9.86449	5.35479100247022e-20	7.82777368985966e-19	34.5760926566272
PSMC3IP	0.694918359809843	0.0704786357994395	6.56532129851924	9.85998596492938	5.53813558651207e-20	8.08689512896399e-19	34.5428192396642
ADAM8	0.962476986722903	0.0976941917206077	5.17019891604306	9.85193663790636	5.8813379704586e-20	8.56921260432608e-19	34.4833950552183
SLC7A8	1.25306098261529	0.127290524958057	6.72020458881037	9.84410256009377	6.23563295639294e-20	9.07547543532852e-19	34.4255831824114
ZNF350	-0.653191	0.0663622414690967	5.56647076206289	-9.84282	6.29575638061776e-20	9.15295522818915e-19	34.4160997250829
CASQ1	-2.10009	0.213397880173385	4.61657863351043	-9.84121	6.37187086091106e-20	9.25348852456679e-19	34.404223045697
PDGFA	0.830276854642851	0.0843746768204247	5.19827906766812	9.84035596853231	6.41248814919463e-20	9.30230813608059e-19	34.3979431807686
SCGB1A1	-2.39163	0.243116269432543	4.71879213657804	-9.8374	6.55571248225272e-20	9.48935811156581e-19	34.3761123534981
P2RY14	-1.36897	0.139175827296902	6.46863218821352	-9.83627	6.6112301155951e-20	9.55930639565046e-19	34.3677781808989
FAIM2	-0.814697	0.0828556854042207	4.04861136279168	-9.83273	6.78818761820915e-20	9.80450402943078e-19	34.3416733750772
FHOD1	0.777564156965676	0.0790879300306061	6.84386222112317	9.8316412714907	6.84336997263011e-20	9.86968505917828e-19	34.3336719463092
GNG10	0.676103168129007	0.0687687450827438	10.6850659997716	9.83154727217295	6.84817099982117e-20	9.86968505917828e-19	34.3329788527904
SERPINA5	-0.966655	0.098356687858073	4.38339793535445	-9.82806	7.02892956120833e-20	1.01192216694839e-18	34.3072314550509
DDIT4	1.13547126558484	0.115551819179726	10.6992284886493	9.82651137511527	7.11033134392937e-20	1.02253336469841e-18	34.2958520711257
CRYAB	-1.55846	0.158653501414102	10.0520197015024	-9.82306	7.29588043639382e-20	1.04808280258163e-18	34.2703932716864
SLC39A14	0.756496198457605	0.0770340237885479	6.4768361924636	9.82028668960777	7.44819299177433e-20	1.06880765091466e-18	34.2499741908753
KIAA1468	-0.828107	0.0844043142332997	8.96583216593801	-9.81119	7.97091917093515e-20	1.14258440068378e-18	34.1829426221146
LAMP3	1.49907374893966	0.152846387154764	9.84917267978731	9.80771463980873	8.1799673096685e-20	1.17002589462729e-18	34.1573586788915
MIF4GD	-0.654759	0.0667763037849516	7.26125113974498	-9.80526	8.33082219620968e-20	1.19032220799177e-18	34.1392996384527
TXNRD1	0.634458791928435	0.064812228588016	6.95660325740373	9.78918339564316	9.3907081593422e-20	1.34031933427862e-18	34.0209517401933
TMOD3	-0.691301	0.0706423816648429	8.08846913599271	-9.78593	9.62103372597611e-20	1.37024969079068e-18	33.9970065586319
ARHGEF10L	-0.784721	0.0802276647745925	6.31460575637466	-9.78118	9.96699526483599e-20	1.41648591528493e-18	33.962096077135
CYP2F1	-0.735357	0.0752354649125467	3.46798908335164	-9.77407	1.05088439536319e-19	1.49030435918741e-18	33.909783420084
RHCG	-2.77127	0.283599071918932	10.0408622044852	-9.77178	1.0688865839404e-19	1.51292820988995e-18	33.8929987711682
ZNF532	0.698597809319445	0.0715203227560442	8.57573666812796	9.76782238109246	1.10085655519888e-19	1.55618956441306e-18	33.8638762872943
ADAMTS12	0.947489828699418	0.0970419271717922	4.85340361366775	9.76371612058041	1.13499124971615e-19	1.60273790926974e-18	33.8337012727557
SLC6A1	-1.15939	0.118775778371334	4.43595933161655	-9.7612	1.15640260238018e-19	1.62950983885766e-18	33.8152335045445
TMEM44	0.869246911614199	0.0890819494243067	5.20543586119538	9.7578344123778	1.18572404299805e-19	1.66905731815233e-18	33.790490481032
CXCL11	2.9230811980965	0.299580483733151	6.38593986709889	9.7572484084117	1.19090038307396e-19	1.67456976616791e-18	33.7861860420538
RUVBL1	0.869916277740559	0.0892225981501565	8.34264612800681	9.74995456057601	1.25723849481824e-19	1.76411669684739e-18	33.7326206894821
CYP2C9	-1.03252	0.105906757145135	4.30210089568744	-9.74932	1.26321348574087e-19	1.77063088592032e-18	33.7279357158126
DPT	-1.83342	0.18833202926842	7.90657668306346	-9.73502	1.40471852698637e-19	1.9627654875494e-18	33.623018529963
WDR49	-0.634876	0.0652383552042687	4.09540950053754	-9.73164	1.4404312702763e-19	2.00844183834537e-18	33.5982114436224
PPCDC	-0.824097	0.0847029767632309	5.14471630307383	-9.72926	1.46610467494934e-19	2.04209632292734e-18	33.580755163822
CLDN23	-0.651392	0.0669945452880687	5.7179534353633	-9.72305	1.53521125423804e-19	2.13611383731047e-18	33.5352444406609
HOXD11	1.1524149766439	0.118547699848087	4.50053402206242	9.72110785886753	1.55754725336127e-19	2.16492551283102e-18	33.5209721714409
SCGB2A1	-2.43831	0.250974807508629	4.8096414311041	-9.71537	1.62532167846903e-19	2.25676849148344e-18	33.4788863470174
CDC42EP3	1.06956935615745	0.110120947928651	8.13945923565805	9.71267843471923	1.65805345605632e-19	2.2998136037658e-18	33.4591855736022
HPCAL1	0.726782773253691	0.0748764824348458	7.35471358761521	9.70642249235072	1.73678465837818e-19	2.40650620860576e-18	33.4133479610141
CYP2C18	-2.21641	0.22838348515265	7.8179647810915	-9.70476	1.75834126600207e-19	2.43383736902453e-18	33.4011598532794
ACVR1	0.663910318107304	0.0684543599259144	9.65759507544927	9.69858338936817	1.84070001805706e-19	2.54253865280065e-18	33.3559316995442
PTK6	-1.31421	0.135512874463038	8.3178224108156	-9.69805	1.84794620916678e-19	2.54989711603408e-18	33.3520497417819
EXO1	1.01192282292164	0.104370152351675	6.57249269530541	9.69551926600592	1.88297632887978e-19	2.59284864851342e-18	33.3334954486997
THBS1	1.3144953060356	0.13561149106475	7.50341180805964	9.69309677015478	1.91708137070924e-19	2.63707839068162e-18	33.3157599108471
MALL	-1.35796	0.14013470701049	10.5725676626725	-9.69041	1.95564450344825e-19	2.68734272614482e-18	33.2960823077997
C19orf10	0.747208702746521	0.0771272582622019	8.98259092785123	9.68799772716294	1.99088570298848e-19	2.7329431013751e-18	33.2784362754131
ZDHHC3	-0.585649	0.0604670979867174	7.08569562243937	-9.68542	2.02929786944377e-19	2.7827977388203e-18	33.2595548647328
ZNF114	1.38175822714011	0.142828718101194	4.58480197240908	9.67423250386617	2.20451774104825e-19	3.01996203536589e-18	33.177728660378
MCAM	0.837617588257159	0.0866469368546208	8.41854751400106	9.66701903914437	2.32540601658758e-19	3.18228580313242e-18	33.1249835788783
LUM	1.32562573564863	0.137171981003013	10.6210657784528	9.66396873439853	2.37848474047269e-19	3.25157461228407e-18	33.1026857210402
ZBTB5	-0.664248	0.0687612579547387	8.75087823191961	-9.66021	2.44555858537912e-19	3.33983375976544e-18	33.0752100227306
NUP155	0.839488087795373	0.0869714044216462	8.53748228346401	9.65246098275531	2.58979004864648e-19	3.52593546787033e-18	33.0185960758729
TTC7B	1.13434939436229	0.117612618047625	5.92089824552442	9.64479333248883	2.74082801112898e-19	3.7277505232223e-18	32.9625954613464
RNASEH2A	0.879444629042091	0.0911875878448829	7.98077652018219	9.64434579120674	2.74990904317723e-19	3.73627723576063e-18	32.9593275543836
IFI44L	2.08114418922465	0.215830428924944	8.91867692625337	9.6424966562448	2.78774755523297e-19	3.78381915361958e-18	32.945826160982
DBI	-0.782603	0.0811877706495099	11.4559342756561	-9.63942	2.85192004708828e-19	3.86302890781948e-18	32.9233420374096
SEMA4F	0.598778961598524	0.0621432630004099	5.14083465945146	9.63546059038731	2.93651165827896e-19	3.97356078566302e-18	32.8944647566021
PUS1	0.67853582561743	0.0704692871976908	6.87192847399717	9.62881636242327	3.08421829683458e-19	4.16918542505981e-18	32.8459813931231
PCDH7	1.15297052559513	0.119765552234626	6.08117103469577	9.62689608224249	3.12826567038349e-19	4.22014154599551e-18	32.8319721948892
NOXA1	-0.778324	0.0808534643511834	6.40776030140753	-9.62635	3.14084203920973e-19	4.23046733233837e-18	32.8280084984359
TNFRSF9	0.840415089719853	0.0873041485344525	4.97245778219979	9.62629043210018	3.14228721930913e-19	4.23046733233837e-18	32.827554038071
ENO3	-1.43486	0.1492117473087	5.49592522595569	-9.61628	3.38329819141255e-19	4.53198249672278e-18	32.7545476481604
RELN	-0.866168	0.090080074376394	5.50807778476511	-9.61553	3.40195072830983e-19	4.55237877923273e-18	32.749116210338
NXN	0.679531528369884	0.0706858782042432	11.133484635696	9.61339868207356	3.45600050049191e-19	4.62005378778033e-18	32.7335440490194
FRZB	-0.785919	0.0817657111866318	5.74437624205362	-9.61184	3.49608631558478e-19	4.66894421723523e-18	32.7221515429178
ANXA11	-0.632644	0.0658422144578975	8.41873584300003	-9.60848	3.5837171819863e-19	4.77637250895024e-18	32.6976950032828
ANG	-1.27636	0.132843537505947	6.55272875409853	-9.60799	3.59664078826459e-19	4.78879386718034e-18	32.6941389074537
DEGS2	-1.38448	0.144128884315048	6.03367712688789	-9.60587	3.65333007085134e-19	4.85940440254981e-18	32.6786896413172
RPS6KA1	0.730832345364036	0.0760868910788155	6.99498408306367	9.60523337202718	3.67058741413772e-19	4.8774765559062e-18	32.6740341611599
GPR161	0.628075682856977	0.0654099056231914	5.13100305276649	9.60214935143232	3.75503449708356e-19	4.98470513459005e-18	32.6515642058883
LRP12	1.10178739985279	0.114785863114387	5.73795289280765	9.59863322850855	3.85366905287087e-19	5.10543912009452e-18	32.6259505404057
MFSD5	-0.618687	0.064477558105187	8.84818810466058	-9.59539	3.9468788709351e-19	5.22015162753596e-18	32.6023412225761
SRM	0.617810461674249	0.0643864485810265	9.32854777307296	9.59534925888593	3.94811287302351e-19	5.22015162753596e-18	32.6020324141844
ARL4A	-0.797841	0.0831515527293134	9.04609503870036	-9.59502	3.95778998821255e-19	5.22774486713403e-18	32.5996140629541
MAN1C1	-0.962973	0.100363619871563	4.92283511826886	-9.59484	3.96297996495341e-19	5.2294019636843e-18	32.5983
GRAMD3	-0.725425	0.0756161487606207	7.90897578375538	-9.59352	4.00160157340522e-19	5.27512715351275e-18	32.5887388577732
STK17A	0.742379754040846	0.0774277618155966	7.77703990344455	9.58803065764591	4.16693730217861e-19	5.48220424468806e-18	32.5487441276657
SYTL1	-1.18174	0.123258342175633	8.61983678507234	-9.58755	4.18187379894497e-19	5.49641335710987e-18	32.5452095034471
ADIPOQ	-1.67345	0.174571790560135	4.2892819681017	-9.58603	4.22879677835318e-19	5.55259403070722e-18	32.5341870743311
MYOZ1	-2.20475	0.230045171461281	6.28976943686157	-9.58398	4.29321789201598e-19	5.63161691501563e-18	32.5192518890979
CD207	-1.83997	0.19219858337402	5.73426979126686	-9.57325	4.64625363117052e-19	6.08870002475284e-18	32.4411891299238
EFNB1	0.768756341516728	0.0803103421325346	7.53084910480659	9.57232058914733	4.67816852497729e-19	6.12448308964515e-18	32.4344270621696
CXCL16	0.908318809576588	0.0949170353469053	8.75567987564471	9.56960788183955	4.77254510047655e-19	6.23575017651252e-18	32.4146974343099
CXCL6	2.39808211528077	0.250784646880553	7.22763981718944	9.56231629451767	5.03569677990783e-19	6.56666720426057e-18	32.3616798500652
MYO5C	-1.75564	0.183738671780143	7.84733648790804	-9.55507	5.31137502162962e-19	6.91259072354696e-18	32.3090317710088
SUMF1	-0.707625	0.0741561834314843	9.47431248141545	-9.54236	5.8318011084225e-19	7.56029006133836e-18	32.2166997038263
HIST1H4J	0.883462027367465	0.0925890694661006	5.98287768523746	9.54175295703695	5.85797756679666e-19	7.58682318787466e-18	32.2122759982098
MYLIP	-0.731784	0.0767068350671003	7.7114626726992	-9.54002	5.93323975078924e-19	7.67681497648368e-18	32.1996663204558
BNIPL	-1.4968	0.156899031751483	5.9653083474463	-9.53988	5.93918640092813e-19	7.67703393925418e-18	32.1986768289182
P2RX4	0.890332024836099	0.093524252954721	7.16613610638345	9.51979830586988	6.88337754097112e-19	8.85443569839537e-18	32.0529489901978
PI16	-1.25548	0.131898150004226	5.41276620886947	-9.51857	6.9457918698521e-19	8.92608146678865e-18	32.0440333420279
VPS4B	-0.605858	0.0636521921652148	10.8240851368597	-9.51825	6.96196106313509e-19	8.93821629052552e-18	32.041736703231
ULK1	0.730510853456306	0.0767537490583155	6.93463919699643	9.51759181041806	6.99580454889133e-19	8.97299718587529e-18	32.0369468661387
ZHX1	-0.647217	0.0680094358963858	8.50629073191187	-9.51657	7.0484132179653e-19	9.03175649376306e-18	32.0295470353218
PTGFRN	0.914875395688371	0.096142814518917	9.38725493856234	9.51579585293252	7.088657797703e-19	9.07457464507491e-18	32.0239235136318
SLC4A2	0.657930636380511	0.0691446055268053	6.91889925719374	9.51528512409332	7.1152858416543e-19	9.09989588680484e-18	32.0202202081561
UHMK1	0.625764833766816	0.0657745195380106	9.75628166656934	9.51378798601777	7.19391618527466e-19	9.18278177424877e-18	32.0093650291618
KLF13	0.594964854518869	0.062556811615038	6.89342614967118	9.51079249658954	7.35383946438518e-19	9.37790967396835e-18	31.9876485631466
FCER1G	1.11067320698348	0.116806170985835	9.35284354850769	9.50868603610139	7.46840794865025e-19	9.51488061569171e-18	31.972379458226
OCIAD2	0.831721497905527	0.0875640250455934	10.2933706822015	9.49843839947354	8.05154848817456e-19	1.02479862366728e-17	31.8981227237677
PRR11	0.665964489661562	0.0702479616730564	9.98234225812882	9.48019663205391	9.20360072842572e-19	1.16696036716909e-17	31.7660428747044
STRBP	-0.904399	0.0954143239815187	8.23394315210878	-9.47865	9.30822207687275e-19	1.17910061923246e-17	31.754879284326
DUSP13	-1.00895	0.10651750805157	3.99863458004933	-9.47212	9.76431423676376e-19	1.23569721502968e-17	31.7076347403857
ZNF439	-0.711787	0.0751755974649983	5.50698491424745	-9.46832	1.00399506053445e-18	1.26937072924659e-17	31.6801414874225
C1QB	1.2989397003318	0.137217284028806	9.20897196606458	9.46629799245338	1.01899094616137e-18	1.28710567420079e-17	31.6654993326258
SNAPC1	0.904025606875884	0.0955015223975628	8.97369296791835	9.46608581916129	1.02057519266476e-18	1.28788254132283e-17	31.663965062274
CDYL2	0.652931400721767	0.0690706456799971	5.11517121658148	9.4531	1.12237556211238e-18	1.41098642094128e-17	31.5700629508403
NMI	0.622096526271454	0.0659190050064515	10.4661233078667	9.43728635179747	1.25994565016663e-18	1.58094030211655e-17	31.4558787724896
H2BFS	1.10471120341698	0.117072673704344	10.0234581698233	9.43611492299926	1.27078145761618e-18	1.59003239254273e-17	31.4474218941355
FBN2	0.816259864951406	0.0865311897407399	5.76691127477749	9.43312887985291	1.2988228039193e-18	1.62358959722292e-17	31.4258673160445
ECE1	0.710366443242777	0.0753124685608289	6.61561790736908	9.43225546602583	1.30714034942727e-18	1.63091840029949e-17	31.4195633133854
ADAMTS6	0.786172508760662	0.0834283668949905	4.2981536358854	9.42332372093775	1.39529186060828e-18	1.73764182228331e-17	31.3551148148553
F2RL2	0.958073460616925	0.101713520692513	6.21198149044161	9.41933239645937	1.43656792047271e-18	1.78569827195897e-17	31.3263252314765
APBB2	0.726803841144672	0.0771901539755571	6.10855720424805	9.41575840585601	1.47455537154482e-18	1.83120483898014e-17	31.3005513961865
SLC7A7	1.1636744741649	0.123616235559455	7.25792492945158	9.41360549363456	1.49791782183562e-18	1.85848104729708e-17	31.2850281790121
ODC1	1.45073474902549	0.154170084040585	11.3179148445838	9.40996275674074	1.53828679554504e-18	1.90678684134351e-17	31.2587671291131
IL7R	1.70384144128899	0.181098934155235	9.75338456508684	9.40834604707553	1.55654745920624e-18	1.92762373140098e-17	31.247113754024
PDE7A	0.738543436405582	0.078517871207771	6.03646638518681	9.40605527181547	1.58279063052085e-18	1.95829812833901e-17	31.2306034846706
CHST9	-2.04304	0.217251369168007	4.46678146905986	-9.40403	1.60635382637882e-18	1.98560275766715e-17	31.2160109130582
MAPKAPK3	-0.599008	0.0637121268422369	8.91614403147778	-9.40179	1.63280960444924e-18	2.01642881263211e-17	31.1998799833671
MCM2	1.1560255356931	0.123003138174479	9.3526702715742	9.39834180533902	1.67442723098402e-18	2.06207498103019e-17	31.1750260855115
STARD3NL	0.830144363125207	0.0883657283113334	9.14812965666519	9.39441544803899	1.72307567062809e-18	2.12002125104686e-17	31.1467450635046
ATP1A2	-2.18073	0.232407952402069	5.74758847220733	-9.38322	1.86962884003429e-18	2.2982079580366e-17	31.0661396023922
GPR126	-0.710515	0.0757845139878237	6.15429138461127	-9.37546	1.97836233472263e-18	2.42961910386268e-17	31.0103200629878
BMP2	1.54684485114794	0.1650053730362	7.81740845273537	9.37451200942762	1.99211352648911e-18	2.4442478799619e-17	31.0034803637151
ENTPD7	0.783357366128193	0.0835823692824391	6.82544231381625	9.37227997786345	2.0247708940908e-18	2.48202542810687e-17	30.9874243588067
GRAMD1C	-1.35436	0.144600014060679	7.80136429456259	-9.36628	2.11528319067027e-18	2.58820285797666e-17	30.9442423128737
ADAT1	0.672471625504628	0.0718712889214403	6.65903311262862	9.35661006775155	2.26949183188457e-18	2.77433371316303e-17	30.8747613177557
RFC4	0.835382031492857	0.089403462252649	9.44781254897397	9.3439561561063	2.48835653503999e-18	3.03908838580987e-17	30.783856418435
KIF18A	0.994842080406107	0.10647664760378	6.94035227385945	9.34328890695457	2.50046172408969e-18	3.05106844717207e-17	30.7790647766599
PLA2G2A	-2.91136	0.311690482644146	8.29703846328441	-9.34056	2.55058790709749e-18	3.10652723276916e-17	30.7594670663103
CSPG4	1.16949035375611	0.125215634129606	6.41810360335831	9.33981097396848	2.56451066185683e-18	3.12062432918989e-17	30.754092062709
RIPK2	0.591937712212249	0.0633929135954243	7.63060646611884	9.33760066606207	2.60605865378056e-18	3.16538458788264e-17	30.7382239156391
SLC24A3	-1.30674	0.140164618093663	7.45367997937074	-9.32288	2.90022614999701e-18	3.51947078366761e-17	30.632627956303
PHACTR4	-0.785721	0.0844060734568591	8.53649370140643	-9.30883	3.21197160888306e-18	3.88712921118744e-17	30.5318270612381
CEBPD	0.800037813229714	0.0859552569532602	9.21141504071878	9.30760772043006	3.24048959543322e-18	3.91807331611616e-17	30.5230998796595
EFHD1	-1.03959	0.111714386447916	6.10683960890023	-9.3058	3.28324743652879e-18	3.96616290332678e-17	30.5101578646983
TAP2	0.639033556617481	0.0686864098800022	6.65460408772304	9.30363892557345	3.33518664220006e-18	4.02159347564014e-17	30.4946617247959
TOR1B	0.588292342213498	0.0632801431698529	8.49031433913567	9.29663418482536	3.50907032875746e-18	4.21596080728111e-17	30.4444856836492
PLOD2	1.12301025297864	0.120822737966172	9.82067890962922	9.29469296824798	3.55883054745034e-18	4.27188259390426e-17	30.4305840661609
MEIS2	-1.04916	0.112881106001795	8.08154403958114	-9.29436	3.56756371393089e-18	4.27850059843986e-17	30.4281643334116
TAPBP	0.63289332337538	0.0680952951521955	7.55833586418026	9.29422982837273	3.57080552885941e-18	4.27852694927718e-17	30.427267618649
FKBP9	0.74942944855391	0.0806387034568656	9.74073993202954	9.29366937248422	3.58535019866626e-18	4.29208409368264e-17	30.4232544311576
C21orf33	-0.611164	0.0657741490736282	8.33433123947851	-9.29186	3.63258652824658e-18	4.34471735259591e-17	30.4103323351077
ARSJ	1.39064578146624	0.149676047268916	6.28262493346381	9.29103758978702	3.65443890952819e-18	4.3629994815643e-17	30.4044111003735
RBBP8	0.755543921232649	0.0813354869284785	8.81809505087774	9.28922847535208	3.7026957279188e-18	4.41664459897531e-17	30.3914596770027
EHD2	0.722764832933814	0.0778584283107957	7.51717	9.28306477044049	3.87190421299332e-18	4.614337505135e-17	30.3473440610669
PLVAP	0.862551952609658	0.0929349351395431	8.2973885376599	9.28124554361095	3.92329712572218e-18	4.67139535901401e-17	30.3343263030729
JAG2	0.922996677169094	0.0994651954647929	7.75124669393902	9.2795944637318	3.97052551967551e-18	4.72339687604728e-17	30.3225129437766
MKNK2	-0.775828	0.0836782697947799	9.50463598171998	-9.27156	4.20839173317484e-18	5.00188813510083e-17	30.2650738713325
REEP3	0.747604293271694	0.0806683811867661	8.61936942231582	9.2676248397847	4.33020095317111e-18	5.14206526056637e-17	30.2369052350606
ZMAT1	-0.798178	0.0861280208876571	5.26248394192296	-9.26734	4.33909609739461e-18	5.14802758412318e-17	30.2348793732621
SLC25A32	0.648937849672206	0.0700529010437324	9.41367647306317	9.26353998197861	4.46020096457617e-18	5.28698933249671e-17	30.2077037373075
CEACAM5	-1.49827	0.161761042791914	7.16078800999267	-9.26222	4.50297328609893e-18	5.33293306824265e-17	30.1982817915832
SP100	0.601189563012691	0.0649296602666959	7.85175826492974	9.25908992197602	4.60623342710182e-18	5.45036774526527e-17	30.1758994753254
ABHD14B	-0.953734	0.103034333326665	8.09203379761515	-9.25646	4.69462307719864e-18	5.5450801288725e-17	30.1571355731862
BAK1	0.845415564774567	0.0913873575279147	6.3446669007103	9.25090283430431	4.88740025837004e-18	5.76765316458447e-17	30.1174086582187
SCO2	0.8917767271128	0.0966013097663305	9.96963419488534	9.23151797082177	5.62285323798523e-18	6.61207732976528e-17	29.9790302446761
CAD	0.615331002991294	0.0667103772303344	5.44040201911542	9.22391730549968	5.94030264857682e-18	6.96687922279689e-17	29.9248162986545
AIM1	-0.819049	0.088823020642939	10.3561681832138	-9.22113	6.06092935548541e-18	7.10208371037832e-17	29.9049722103941
SH2D4A	-0.965891	0.104768337721884	7.05942238822484	-9.2193	6.14160749262395e-18	7.19028020810459e-17	29.8919192569287
CD109	0.981801567049398	0.106559550729773	7.10978250257395	9.21364214024483	6.39789123378274e-18	7.48373052064305e-17	29.8515645142372
PDIA4	0.644797684300881	0.0700407904082804	9.16695717158166	9.20603095056808	6.75923119107219e-18	7.89944274995315e-17	29.7973
LMNB2	0.919128208762605	0.0998477016094802	8.17551332567828	9.20530161382641	6.7949014919841e-18	7.93415211120252e-17	29.7921376527456
RRAS2	0.894384370165362	0.0972133080968991	8.89769269180247	9.20022564476325	7.04838235231974e-18	8.22290647037969e-17	29.7559854349733
GEM	1.19747325467397	0.130233990078352	8.57755371347634	9.19478282093282	7.33061122789865e-18	8.54466333301029e-17	29.7172325416359
TRIM13	-0.635473	0.0691798542431681	7.80030214106497	-9.18581	7.82038604905919e-18	9.107562648545e-17	29.6533951442299
NMB	1.24324643890254	0.1353945536606	7.56445318560715	9.18239622857396	8.01537352595532e-18	9.3264696508664e-17	29.6290869609981
EMCN	-1.06225	0.11577231865304	6.09558461263974	-9.17531	8.43513765273267e-18	9.80630876023724e-17	29.5787046645806
LRP10	-0.593432	0.0647077491246201	7.78374999202431	-9.17096	8.70379735221229e-18	1.00833530266955e-16	29.5477585174776
GPR110	-1.05426	0.114970168292217	4.81209302478808	-9.16988	8.77146068500366e-18	1.01528893364398e-16	29.5401152036213
PLA2G12A	-0.601245	0.0655943438185086	7.98005650327637	-9.16612	9.01265723462444e-18	1.04229929794334e-16	29.5133412306931
SUSD1	0.651308231231674	0.0710755378164949	6.42579968239176	9.16360609065305	9.17708062800369e-18	1.05947043774903e-16	29.4954971807315
CD14	0.775578511394491	0.0846464516523377	9.44318965197492	9.16256377266668	9.24620116346928e-18	1.06652362031406e-16	29.4880911608111
ZNF618	0.863441325328525	0.0942566723820556	5.93940326165002	9.16053265522352	9.38238021585297e-18	1.0812928734454e-16	29.4736607221816
PIK3C2B	-0.868037	0.0948182329126565	8.81769821578759	-9.15475	9.780946704448e-18	1.1252746303784e-16	29.4325996729959
ADORA2B	1.40473706907391	0.153570456696233	7.32290315642497	9.14718298879925	1.03282848958742e-17	1.1861905764596e-16	29.3788595443695
HS3ST6	-0.885622	0.0969505676559948	3.68736196921284	-9.13477	1.12920255467425e-17	1.29018431182385e-16	29.2908139369783
SOAT1	0.753173353831941	0.0825666660749233	7.16281453687195	9.12200273592845	1.23772318736523e-17	1.41296097196814e-16	29.2002528400103
CD24	-0.864052	0.0947424276264085	12.9592491649316	-9.12001	1.25559434729812e-17	1.43213199029162e-16	29.1861051726167
WNT2	1.54480929593987	0.169414113790973	5.02831208646578	9.11853954414855	1.26889057744015e-17	1.44481730874248e-16	29.1757093147717
MCM7	0.771236461774315	0.0845961338530931	8.90196802266412	9.1166868584517	1.28588235843006e-17	1.46291136804954e-16	29.1625815144448
PLK1	1.09431280675002	0.120045104288682	5.90139523449229	9.11584702461866	1.29365899018393e-17	1.47049962887631e-16	29.1566310890718
PPFIBP2	-0.99208	0.108842921921958	8.87028437886758	-9.11479	1.30353411662599e-17	1.48045823433557e-16	29.1491263214256
RNF125	-0.822845	0.090353044226189	6.71760351601503	-9.10699	1.37852143431363e-17	1.56295160573034e-16	29.093928024089
STC2	0.89723030375871	0.0985257032764616	5.1796495521267	9.10656076456613	1.38281936264682e-17	1.56648795318422e-16	29.0908559765215
C1orf115	-0.773606	0.0849545786235526	5.67895184364536	-9.10612	1.38721826644153e-17	1.57013256596892e-16	29.0877216289199
ZFP3	-0.972603	0.106818270804338	7.29720435630899	-9.10522	1.39622413123901e-17	1.57898095794928e-16	29.0813355829155
EXT2	0.716845381382664	0.0787376414778218	8.07440639145985	9.10422725304237	1.40616608552357e-17	1.58794982255644e-16	29.0743334331317
LLGL2	-0.87052	0.0956175635889502	6.29428850673883	-9.10419	1.40654495872135e-17	1.58794982255644e-16	29.0740675720987
LMO4	-0.636796	0.0699731756614981	7.19159743471808	-9.10057	1.44350292688697e-17	1.62685844810049e-16	29.0484720252398
FBP2	-1.39032	0.152775176944615	3.90886170740076	-9.10046	1.44468164415907e-17	1.62685844810049e-16	29.0476665224566
LONRF2	-0.978898	0.107576168960798	4.16955765437665	-9.09958	1.45385699126799e-17	1.63580454699145e-16	29.0414187286163
GNE	-1.0293	0.113230156783666	8.04221382343949	-9.09035	1.55331618299131e-17	1.74475616564569e-16	28.9761174319336
BCL2A1	1.79845707827463	0.197905919671357	7.97145089714555	9.08743448028814	1.58610914225064e-17	1.78008600356643e-16	28.9555008252145
NBEA	-1.06798	0.11754828864142	5.04099501656301	-9.08542	1.60920868238197e-17	1.80448649548452e-16	28.9412327511147
FCGR1B	1.46368493918161	0.161150127183254	5.0032060779332	9.08274144591372	1.64035924901759e-17	1.83631791920352e-16	28.9223128070603
WWC1	-0.679886	0.0749045048732529	5.56402928451728	-9.0767	1.71288043735202e-17	1.91588848918634e-16	28.879622432178
HSPH1	0.751340014194323	0.082856528659224	9.33136027141617	9.06796394143505	1.82349179988761e-17	2.03789394759517e-16	28.8178722698142
MMP2	0.626511766446756	0.0691250060278589	6.22662973525247	9.06346056873047	1.88323006232363e-17	2.09935915001312e-16	28.7860633957206
SOX4	0.620241694141645	0.0684875149366889	7.35500899070038	9.05627390211205	1.98260731073978e-17	2.204592966118e-16	28.7353197814958
FADS3	1.27213390184949	0.140484538172303	6.71593536692939	9.05533034738123	1.99603517706925e-17	2.2176685144562e-16	28.7286592018245
CA4	-0.897882	0.0991738176533661	4.39949859660737	-9.05362	2.02063459068893e-17	2.24125145584929e-16	28.7165726888124
ACAD8	-0.679741	0.0750853042801526	7.76613224541178	-9.05292	2.03071159719308e-17	2.25055010037545e-16	28.7116639621455
ACP2	0.586633805740309	0.0648461403123302	7.88802513858465	9.04654930755784	2.12540507264719e-17	2.35157224024445e-16	28.6666922162027
PRR5	0.639443896608104	0.0706956997018674	5.54137967226936	9.04501828689325	2.14879772207781e-17	2.3754762172188e-16	28.6558913907909
ELAVL2	1.52446881967106	0.168631168107566	4.63206015531579	9.04025535005867	2.22321614501346e-17	2.45570208935486e-16	28.622297054637
FLNB	0.726034496505122	0.0803345067722996	9.64206503532919	9.03764180146144	2.26513167008717e-17	2.4957769180861e-16	28.6038671734901
PTRH1	0.6711027526829	0.0742820819463678	5.22858261936251	9.03451727655455	2.31627164348491e-17	2.55000974305116e-16	28.5818379775475
DNAH17	1.23172110781902	0.136355182686167	4.08239408473519	9.03318145709159	2.33848322147544e-17	2.57233154362299e-16	28.5724212002597
CAV1	1.1738580958649	0.130311299024046	11.4347279936341	9.00810677705154	2.79688243502235e-17	3.06388901867906e-16	28.3958039500707
AFAP1L2	0.997793127636958	0.110772671536227	7.43988264466247	9.00757	2.80751553882081e-17	3.07255437543028e-16	28.3920600705979
GAMT	-0.670711	0.0744615192638741	6.15233637874495	-9.00748	2.80941719306727e-17	3.07255437543028e-16	28.391392000111
SERPINA1	0.857378900587278	0.0952357610691967	5.88203863700116	9.00269910127899	2.90686246716921e-17	3.17390209233726e-16	28.3577503834216
HSD17B8	-0.821722	0.0913590961031321	7.70536004344768	-8.99442	3.08370487476947e-17	3.36422581083225e-16	28.2994829992205
IGSF6	0.778371303180588	0.0865414711999043	5.90533952254847	8.99420003367645	3.08844103681538e-17	3.36662875284682e-16	28.2979688558495
C2	0.729047622018764	0.0810746612353739	5.76113203395768	8.99229933138063	3.13056284552417e-17	3.40695488053441e-16	28.2846038763861
DKK2	-0.798094	0.0887767606532316	5.14975834820705	-8.9899	3.18459649519659e-17	3.46290835429809e-16	28.2677203223007
NLGN1	-0.799536	0.0889383353672805	4.60789619305094	-8.98978	3.18718913102541e-17	3.46290835429809e-16	28.2669174390591
GALNT6	1.83211793346347	0.20390123165432	6.47175408729133	8.98532058192525	3.29016344899225e-17	3.56895444164972e-16	28.235545767805
DDX11	0.625284727208732	0.0695930245782293	6.25592274531891	8.98487644413056	3.30058943586678e-17	3.57734359084811e-16	28.2324243659277
CNTN4	-0.624937	0.069561005315262	4.09222990043132	-8.98402	3.32088332648081e-17	3.5964056758172e-16	28.2263768281084
HS3ST1	-0.638074	0.0710270070783143	6.43258000556667	-8.98354	3.33217242327324e-17	3.60569276550935e-16	28.223028682904
CKMT2	-1.88505	0.209994632208975	5.56319084452683	-8.97667	3.49926105560503e-17	3.78033991112843e-16	28.1747579633758
EPHB6	-1.04034	0.115896953416807	7.03740215089593	-8.97643	3.50529381942122e-17	3.78378101319814e-16	28.173058568347
STIP1	0.718731095326431	0.0801196628734552	9.66373671165571	8.97072041430865	3.65062098611762e-17	3.93426209760997e-16	28.1329814232718
APOD	-2.10661	0.235030156508802	8.65835799721709	-8.96314	3.85282046402699e-17	4.14209371569504e-16	28.0797983659602
TINAGL1	1.00713927935826	0.112399281351806	4.87206239212413	8.96037116292541	3.92958193636183e-17	4.22120329590752e-16	28.0603363870605
CCNG2	-0.7975	0.0890296028508462	6.75346277975341	-8.9577	4.00500494006271e-17	4.29568219011508e-16	28.0415806953506
KRT13	-3.34519	0.373443100885444	12.3552542174065	-8.95768	4.00538097046402e-17	4.29568219011508e-16	28.0414880745271
STXBP6	-0.922926	0.103090814305386	5.11970739431621	-8.95255	4.15425159584056e-17	4.4481623856188e-16	28.0054863690451
TGFB3	0.617891781774228	0.0690745048137534	6.23120843445251	8.94529440985872	4.37419437414676e-17	4.67989491494864e-16	27.9545924148472
MYH14	-0.735123	0.0821816937648759	4.89084623069559	-8.9451	4.38037698873441e-17	4.68265376014371e-16	27.9531990540436
AMPD3	0.776406942522013	0.08679801449835	7.79385777879319	8.94498505535254	4.38382094944219e-17	4.68265376014371e-16	27.9524237499038
MICB	1.14401103857258	0.12792702998205	8.25452655595542	8.94268426878277	4.45607950026014e-17	4.74838688046967e-16	27.9362959038443
PCOLCE2	-1.65067	0.184658047333337	5.90970855956275	-8.93908	4.57156126515014e-17	4.86364340202682e-16	27.9110561797322
TGM2	0.64238587705623	0.0718719244385887	4.56139550716871	8.93792509486955	4.60931464950157e-17	4.89988584500615e-16	27.9029429546499
BANF1	0.621604533736813	0.0696109017494151	10.7304631089004	8.92970092492783	4.88652600563638e-17	5.19042026881664e-16	27.8453306224793
LBH	1.13270670352777	0.126854646853538	7.19837905564389	8.92916997227196	4.90498029130778e-17	5.20586087147745e-16	27.8416122050879
ATP2A1	-1.44072	0.161408005250678	4.44795210724961	-8.92598	5.01724622898547e-17	5.31228429408438e-16	27.8192885470109
BBS2	-0.660118	0.07401806286886	7.95562337718846	-8.91833	5.29718721844961e-17	5.60382329414609e-16	27.7657298381937
ABCG1	0.604534089088497	0.0677863411250728	5.85634385719464	8.91822864392502	5.3010279054347e-17	5.60382329414609e-16	27.7650148901679
ROR1	-0.785148	0.0880958775750405	4.53387444433658	-8.91243	5.52375043969821e-17	5.82536474942142e-16	27.7244171716008
BCAT1	1.22972054823224	0.138000697507292	6.80329839051996	8.91097342582094	5.5809645677734e-17	5.87172265847767e-16	27.7142525526832
TTC22	-0.783689	0.0880633346981394	5.74054049233798	-8.89915	6.06875198990084e-17	6.36476530716672e-16	27.6316004951737
TMEM125	-1.02568	0.115391997159092	6.19796789116054	-8.88867	6.53679545277255e-17	6.82869009248756e-16	27.558318568142
DTL	0.983194790259359	0.110652441124153	8.46331217859493	8.88543244297888	6.68816363586589e-17	6.97584916745573e-16	27.5357385283258
CAPNS2	-1.76445	0.198618797960856	9.5505962690513	-8.88359	6.7759341416564e-17	7.06185199014355e-16	27.5228785483466
PKMYT1	0.962383548235971	0.108378231091539	5.5527197001523	8.87986026846221	6.95725183216879e-17	7.24513811487923e-16	27.4968317730183
AOX1	-1.257	0.14160746701056	5.75561527240028	-8.87666	7.11662025613386e-17	7.39950312703496e-16	27.4744927887317
SH3TC1	0.699720019784837	0.078882643076803	5.89627143496261	8.87039268072653	7.43927909304249e-17	7.72893984271686e-16	27.4307580205124
SRGN	1.08951774043982	0.122930793901086	9.52167435960232	8.86285450427076	7.84662344933927e-17	8.14577596834533e-16	27.3781784206117
LDB3	-0.828892	0.0936376757754986	3.71835757407164	-8.85212	8.46504438296693e-17	8.76039795645363e-16	27.3034
GPR64	-1.32468	0.149660765854084	4.04708275436304	-8.85121	8.51980623171782e-17	8.80339718942523e-16	27.2969967938623
RAPGEFL1	-1.34061	0.151460775116445	8.77509378281733	-8.85121	8.51984405900124e-17	8.80339718942523e-16	27.2969924148934
SEMA4D	-0.768209	0.0867943185032322	6.61759269701006	-8.85091	8.53760175082548e-17	8.81489138033947e-16	27.2949388903819
S100A7	2.31122669952463	0.261153835132942	13.2829055904545	8.85006	8.58931310848679e-17	8.86139693987364e-16	27.2889831641576
CA9	1.80302136885728	0.203742714038472	5.0508388947224	8.84950108457285	8.6231988640987e-17	8.88945434492968e-16	27.2850998785886
CLDN7	-1.84467	0.208458865629082	8.47051193863324	-8.8491	8.64744619022916e-17	8.90753992060194e-16	27.2823305090038
NMU	-1.76131	0.199079570126963	9.0114678022344	-8.84725	8.76119991078372e-17	9.01772458671527e-16	27.2694411616195
ICAM1	1.03558393968126	0.117063481529148	6.13128793226915	8.8463449587685	8.81760197932241e-17	9.06875349080776e-16	27.2631122372397
FXYD5	0.989960692126949	0.111937148226911	9.20127279323164	8.84389773911496	8.97132405616814e-17	9.21259304933248e-16	27.2460664061073
TWSG1	0.63778623939011	0.0721192367503759	9.34878604029826	8.84349679958012	8.99676106602282e-17	9.23158000349893e-16	27.2432739659067
C1orf210	-0.756803	0.0855899232498465	5.70947469894452	-8.8422	9.07937903299003e-17	9.30198832616588e-16	27.2342584569518
MCM10	0.836567350580709	0.0946119515699042	6.4490283028773	8.84208957430299	9.08660742398935e-17	9.30222183743995e-16	27.2334735822379
ATAD2	0.781133047211139	0.0883470537616097	8.68537363643896	8.84164229538317	9.11535042111343e-17	9.32446315594729e-16	27.2303587714364
MYH7	-2.01311	0.227710204735114	4.98880110571457	-8.84065	9.17957682636625e-17	9.38293975913497e-16	27.223434066027
SPINT1	-0.824433	0.0933482209558892	7.66093652585919	-8.83181	9.77076315999908e-17	9.96422876976729e-16	27.1618795911904
ACOX3	-0.745034	0.084363187806741	6.24319949944207	-8.83127	9.80767152016354e-17	9.99419778833843e-16	27.1581612130632
PKIA	-1.47691	0.167258978252263	6.61497379669168	-8.8301	9.88904396731083e-17	1.00616857762348e-15	27.1500124559984
CD300LG	-0.598684	0.0678368829435555	4.42044849870174	-8.82535	1.02263721927818e-16	1.03810568141852e-15	27.1169323788425
ITM2A	-1.15105	0.130545469879365	8.68268388341933	-8.81721	1.08304758187277e-16	1.09775257573801e-15	27.0603302917461
C12orf5	0.642938032900135	0.0729220444141718	8.76958633641704	8.81678562450157	1.08626838120418e-16	1.10017791535375e-15	27.0574018828857
CD151	0.767011246131073	0.0870000334412455	8.9715099471478	8.81621783110078	1.09062521466572e-16	1.10374926523063e-15	27.0534543628814
TMOD1	-1.28995	0.14640009159591	5.66385878345746	-8.81115	1.13025927541475e-16	1.1429897451835e-15	27.018251688471
A2ML1	-1.99874	0.226899857403279	8.75388687388378	-8.80892	1.14818676524888e-16	1.16023617769028e-15	27.0027323685303
PKHD1L1	-0.890359	0.101196821094367	4.40865179184919	-8.79829	1.23746821751715e-16	1.24950438255075e-15	26.9288854330464
LY6K	1.03164294372226	0.117258901127233	5.9476057922678	8.79799259420711	1.24005833791825e-16	1.25116895932101e-15	26.9268235129694
APOC1	1.34586016855633	0.152990578225504	7.80177673699172	8.79701341197998	1.24863773271362e-16	1.25791495013636e-15	26.9200243437553
FOSL1	1.63951591896355	0.1863760811177	7.55667969076317	8.79681506946249	1.25038272040142e-16	1.25871860520409e-15	26.9186471618029
HLA-F	1.01838341124889	0.115781053785203	9.50132491375749	8.79576906544824	1.25962536405935e-16	1.26706297029679e-15	26.9113845794743
MYOM1	-1.4739	0.167600953048418	5.11734688185393	-8.7941	1.27454620604589e-16	1.28110211693932e-15	26.8997719955117
CD300A	0.643039382977093	0.0731455131109122	4.59886298711967	8.79123483626449	1.30047962272486e-16	1.3061808939356e-15	26.8799084446794
FSTL3	1.40052253660285	0.159318036963209	5.25241470002352	8.79073432800498	1.30506899900892e-16	1.3088118384023e-15	26.8764345459831
ABLIM1	-1.006	0.114484471155108	9.51939939644525	-8.78726	1.33740406360661e-16	1.33921817612695e-15	26.8522996806332
GALNT10	0.777155040228746	0.0884904077974373	6.09247811812984	8.78236477345348	1.38423491668835e-16	1.38402660443602e-15	26.8183606157422
CALD1	0.904805956561173	0.103112523514972	8.37943609348832	8.77493757031163	1.45846171639583e-16	1.45605103587287e-15	26.7668522652586
NEDD4	0.746333997469949	0.0850602469553789	7.82505014033743	8.77418093861711	1.46624129195976e-16	1.46162147693633e-15	26.7616063732479
SOX11	1.41878283832968	0.161840986975848	4.51260181574136	8.76652364052507	1.54732349555119e-16	1.53898462641349e-15	26.708531447333
MICAL2	0.888101021511104	0.101331001536957	5.85671340924569	8.7643564954522	1.57106719787247e-16	1.56143163241057e-15	26.6935
DLEU1	-0.704829	0.080433861615139	7.65920120133572	-8.76284	1.58785198714087e-16	1.57693402131001e-15	26.6830363849422
ANKRD6	-0.957196	0.109244808494597	7.28780156441014	-8.76194	1.59799922918767e-16	1.58582627016025e-15	26.6767550093241
CA3	-1.93987	0.221730865890805	6.60857851129379	-8.74876	1.75291304822534e-16	1.73696559170904e-15	26.5855203710048
IGF1R	0.662161334805523	0.0757388420626008	6.98361404631819	8.74269155393508	1.82919915912526e-16	1.80851178768278e-15	26.543516990829
GPNMB	0.931445124218797	0.10670391760414	10.6660357844733	8.72924954521689	2.01004457490452e-16	1.98141485989104e-15	26.4505594244179
NRAP	-1.56202	0.179002103672898	4.36518723156625	-8.72626	2.05267538104406e-16	2.02193850728788e-15	26.4298668360756
FAM73B	-0.636916	0.0730036607686479	6.56189136268617	-8.72444	2.07901626871892e-16	2.04636801323977e-15	26.4172950231041
CCL18	1.56518646287921	0.179640199359065	8.22165569526531	8.71289649234201	2.25408231588235e-16	2.21704262127644e-15	26.3375833634338
GLIS3	1.18609483211846	0.136165683673029	5.27438160747172	8.71067364495883	2.28944429632886e-16	2.24849488615062e-15	26.3222362551784
MCM4	0.706058500898691	0.0810972671151585	7.09108429200694	8.70631682194771	2.36035648362027e-16	2.31301009987803e-15	26.2921622837177
MLANA	-1.59752	0.183521544344561	3.66084735572284	-8.7048	2.38551847101562e-16	2.33594468996725e-15	26.2817078628315
TYR	-0.986906	0.113406988749151	3.66818493643836	-8.70233	2.42706932806999e-16	2.37488197580221e-15	26.2646832546842
OLFML2B	1.22782675801738	0.141098962999167	8.93405502547264	8.70188364194162	2.43474487015134e-16	2.37762935618216e-15	26.2615702883526
RAD51AP1	0.871636730466358	0.100166780676307	8.69151638479389	8.70185429322206	2.43524499831722e-16	2.37762935618216e-15	26.2613677923991
FBXO6	0.972339211190906	0.111749675934839	8.05434631318724	8.70104725635068	2.44903757292305e-16	2.38583660329923e-15	26.2557996756393
STOX2	-0.690117	0.0793292410881605	6.98620855420387	-8.6994	2.47743502388231e-16	2.4117330840548e-15	26.2444336317865
RAB25	-1.19496	0.137504959474351	10.8376821288072	-8.69028	2.64060108261534e-16	2.56681105967759e-15	26.1816
CKS1B	0.688520040467029	0.079246467776576	10.6747886858691	8.68833728221443	2.6767470746051e-16	2.60004496544975e-15	26.168147701554
MIPEP	-0.702043	0.0808329235482819	7.20015562002816	-8.68511	2.73776638101546e-16	2.65543355262287e-15	26.145926264794
MYO10	0.710646899767362	0.081849767893003	6.66571162765739	8.68233249844209	2.79150436473989e-16	2.7055805980061e-15	26.1267629916863
EXTL3	0.701433697289736	0.0807903597227996	5.01347116685566	8.68214598494709	2.79514579883906e-16	2.70713537718465e-15	26.1254778179155
SPTBN2	-0.858754	0.0991109782292552	6.38787833187838	-8.66457	3.16033864987654e-16	3.04750217558486e-15	26.0044232780732
NOSTRIN	-1.09396	0.126308642991067	6.25597793881772	-8.66098	3.2405201555162e-16	3.12029216134053e-15	25.9797243993632
CA2	1.8470594635175	0.213306402948475	9.51831775687352	8.65918433758254	3.28133951314519e-16	3.15730915645715e-15	25.967384379528
PPP1R3A	-1.3599	0.157087386875119	4.1202018123155	-8.65698	3.33227426573445e-16	3.20399858488273e-15	25.9521999971931
CLEC7A	0.772730526964317	0.0893578837185798	6.39249753804838	8.64759207366553	3.55772891797192e-16	3.40598716585093e-15	25.8876640992341
PRSS2	-0.876958	0.101441403375522	4.60579479005997	-8.64497	3.62326164739606e-16	3.46622755727854e-15	25.8696718465932
KRT6B	1.02241999246635	0.118277748829996	13.919530158713	8.64422938870694	3.64213435559141e-16	3.48177563432364e-15	25.8645506251731
CIDEC	-1.25708	0.145440556779115	3.97327366232525	-8.64323	3.66760108638412e-16	3.50219307548751e-15	25.8576819982166
ACAA1	-0.645534	0.0746870741391022	8.53062900390202	-8.64318	3.66876336625422e-16	3.50219307548751e-15	25.8573696594776
C12orf29	-0.638627	0.0739502741053008	9.08077118174724	-8.6359	3.85979308319447e-16	3.67662584154037e-15	25.8073346201747
RRAS	0.675256246479961	0.0781965096951305	8.95880543677257	8.63537578739285	3.87397023912856e-16	3.68748685799e-15	25.8037206380753
WIF1	-1.74385	0.202007437735729	5.07878487312629	-8.63259	3.94989483805369e-16	3.7570653262747e-15	25.7845886483422
FBXL16	-0.679177	0.0787149222737566	4.61851846325954	-8.62831	4.06932485943917e-16	3.86513143189619e-15	25.7552260310603
PSMB5	0.58630740665664	0.0679673552788699	10.4147852260767	8.62630897216793	4.12653785158355e-16	3.91584543795911e-15	25.7414639330567
RPRML	-0.751606	0.0871302330161667	3.55388749508473	-8.62624	4.12861187430818e-16	3.91584543795911e-15	25.7409686368944
PPAT	0.597806315536033	0.0693101585368524	7.76168051128515	8.6250894263671	4.16173130052915e-16	3.94163118470644e-15	25.7330929526676
DENND1A	0.740144243187288	0.0858213668720942	5.28899636622266	8.62424207587346	4.18635888623094e-16	3.96213225642712e-15	25.7272771388504
DKK3	0.716042076655018	0.0830313449918717	6.77525384499445	8.62375620586557	4.20054538245792e-16	3.97009642583177e-15	25.7239425090451
PILRA	0.646163763202772	0.0750032140137612	5.90960079008201	8.61514765332879	4.45994302364804e-16	4.20608395303301e-15	25.6648786236181
GOLPH3L	-0.675376	0.0784044071868508	9.27489109357404	-8.614	4.495658974384e-16	4.23375736722995e-15	25.6570166334558
CIDEB	-0.713952	0.0828854524435352	7.79393315701972	-8.61372	4.5043765815404e-16	4.23896289061678e-15	25.6551071533599
KIF2C	1.0211519192193	0.118551037123223	7.09778199453705	8.61360595401539	4.50804560235936e-16	4.2394133024877e-15	25.6543046065518
CHPT1	-1.1294	0.131179984620835	7.39174615877135	-8.60953	4.63762319614872e-16	4.35202945130114e-15	25.6263725602149
SLAMF8	0.959002454351718	0.111411734625849	5.65311722166956	8.60773290688197	4.69604446623205e-16	4.40374303932897e-15	25.6140335550106
ESRRG	-0.879772	0.10228538874254	4.11339857529563	-8.60115	4.91604734189604e-16	4.60031247036019e-15	25.5689064779162
COX6A2	-1.64652	0.191649725900796	4.40909392834945	-8.59128	5.26521753883108e-16	4.90649319544338e-15	25.5012752883991
SERPINB1	-0.956522	0.111336546583071	10.5210585949639	-8.59127	5.26539682172055e-16	4.90649319544338e-15	25.5012417285066
TRPM1	-0.887211	0.103307810219681	3.62186463505212	-8.58803	5.38523566611345e-16	5.01464691880277e-15	25.4790610893701
TCAP	-1.7986	0.209444887745238	5.50117891203077	-8.58745	5.40718105715489e-16	5.03155615458503e-15	25.4750528239235
UPRT	-0.596597	0.0694930779028073	7.85149738016026	-8.58499	5.50039573743608e-16	5.11113696217137e-15	25.4582068521485
B3GAT3	0.683347293659193	0.0796310945165518	5.65338127481813	8.5814127987046	5.63854153252871e-16	5.23584485564231e-15	25.4337589230286
PTGIS	-1.11587	0.130041393834531	4.84704121353794	-8.58091	5.65830209910186e-16	5.2505250204515e-15	25.4303109313716
CYR61	1.51388539341377	0.176468664012743	9.82290612403624	8.57877743838107	5.74265458276492e-16	5.32507983920309e-15	25.4157266030365
RUNX3	0.821122105122344	0.0957896288077267	7.02452943421099	8.57213996277757	6.01338831784081e-16	5.57223877039531e-15	25.3703246283085
IRAK1BP1	-0.693215	0.0809103213406785	6.10990930390777	-8.5677	6.20155112860082e-16	5.73859410841558e-15	25.3399586698889
MET	0.904632989194664	0.105617827576988	6.9271778442674	8.56515429211278	6.31198198595293e-16	5.8367165364887e-15	25.3225635356573
PRSS23	0.861777040254578	0.100699766339532	6.87483928725335	8.55788520252274	6.63828202837627e-16	6.12565913840722e-15	25.2728893667236
RGS4	1.40657230929503	0.164444843409961	6.13176162908322	8.55345950732211	6.84507015499594e-16	6.30771790704481e-15	25.2426581956201
MT2A	0.961347080185712	0.112396616068208	12.5823627424841	8.55316746904833	6.85893767475852e-16	6.31611668899454e-15	25.2406636603373
CLCN3	-0.670776	0.0784744665280894	9.10648496437434	-8.5477	7.12358999666512e-16	6.55074490489177e-15	25.2033533528481
BATF2	1.38717781090388	0.162465103493799	4.81569057877033	8.53831241954564	7.60227610451238e-16	6.97163870785096e-15	25.1392617616629
SPHK1	1.14853731505295	0.134522489350585	7.50022112949666	8.53788329815766	7.62489474626072e-16	6.98755871643534e-15	25.1363341075634
MUC1	-1.34188	0.157212459818758	7.43372755959858	-8.53544	7.75508976372593e-16	7.10197331360373e-15	25.1196493747996
TNFAIP8L1	0.673368156370969	0.0789097717220174	7.64262968160713	8.53339379491687	7.86556542536455e-16	7.18828290042944e-15	25.1057100312917
MDK	1.17599972590945	0.137917297279323	7.20104713357458	8.52684724184888	8.2300507233576e-16	7.50074856049217e-15	25.0610715716426
SLURP1	-3.03844	0.356354619216572	8.7415424577163	-8.52645	8.25262588158436e-16	7.51102004893787e-15	25.0583722061644
IL32	1.17431196888665	0.137761467710039	9.12810732071096	8.5242411278482	8.37975911411817e-16	7.62150849475717e-15	25.0433071831996
EIF5A2	0.938839823063669	0.110210551743322	4.67183383219986	8.5186019688043	8.71299378972054e-16	7.91916973172412e-15	25.0048794081843
TLR5	-1.03164	0.121110804774559	7.75314177456601	-8.51813	8.7415157892576e-16	7.93966246122044e-15	25.0016589249554
ERRFI1	0.870524424966415	0.102238653898672	10.3333609914543	8.51463112796056	8.95548278819612e-16	8.12844639955943e-15	24.9778294608705
PPP1R1B	-1.36857	0.160750105003422	3.65272458896759	-8.51364	9.0171606183648e-16	8.17884165848678e-15	24.9710661080368
LRRC2	-1.08919	0.127938564076042	4.52869173135137	-8.51335	9.03490059060855e-16	8.18934236343836e-15	24.9691293796679
GPR133	-0.741586	0.087121317536675	3.99508878585595	-8.51211	9.11298728846806e-16	8.25449046279233e-15	24.9606493932185
FADD	1.02441336246738	0.12043484494222	9.45829132278363	8.50595492491272	9.50881265574541e-16	8.59544915439082e-15	24.9187522508849
PPAPDC1A	1.50455520292381	0.1769901768411	4.07477214567892	8.50078365803647	9.85457678411785e-16	8.90194536419837e-15	24.883557746968
HLA-C	1.25765977029058	0.147974913780228	11.9413909595202	8.4991417677624	9.96693987009184e-16	8.99122179183846e-15	24.8723860947998
CLIC3	-1.90844	0.2245766916245	10.2043800128495	-8.49796	1.0048873780256e-15	9.0589847213054e-15	24.8643190009282
SLC38A6	0.761012229340324	0.0895576522939471	7.53248546254397	8.49745621783967	1.00836104112891e-15	9.08413662001417e-15	24.8609187263844
ANKRD37	-0.743696	0.0875271410265608	7.1359216010869	-8.49674	1.01334258621068e-15	9.11665286768282e-15	24.8560628241182
SERPINI2	-0.598829	0.0705706989621336	4.00858108015672	-8.48552	1.09494437430115e-15	9.83082489575248e-15	24.7797491866886
IL2RA	0.781133650316754	0.0920853421405945	4.67077774971201	8.48271431868202	1.11633824328687e-15	1.00093809560027e-14	24.760682939045
CXCL5	1.65189133469945	0.194905070878547	5.41869042332045	8.47536355649161	1.17437984860681e-15	1.05085248675335e-14	24.7107414946715
FURIN	0.713198579499795	0.0842003313867689	7.9798395849101	8.47025858156974	1.21643688341549e-15	1.08556167272162e-14	24.6760734084558
TMEM45A	1.52932792244313	0.180607435690561	10.6086577951566	8.46769080462095	1.2381516034318e-15	1.10345798165001e-14	24.6586402995137
SPARC	0.985030326255965	0.116337329028327	11.9354226360149	8.46701857850046	1.24389947075891e-15	1.10783754473488e-14	24.6540769601048
GLIS2	1.09264119864311	0.129078199851951	5.71171704582042	8.46495535184355	1.26170656887249e-15	1.12294419873929e-14	24.6400723197098
SCGB1D2	-1.47227	0.173957778315659	3.85928903573072	-8.46337	1.27555937808056e-15	1.13299685935391e-14	24.629313659061
RAC2	1.19377281487662	0.141100876710035	8.54603687267141	8.46042096060004	1.30173323178046e-15	1.15470168116814e-14	24.6093013085008
CBX7	-0.868509	0.102696523110013	7.43781825235691	-8.45705	1.332330406604e-15	1.17948077567981e-14	24.5864110912268
HSPB2	-1.11916	0.132335978764308	5.53300213921881	-8.45694	1.33329003895368e-15	1.17954447653905e-14	24.5857017099048
SH2D2A	0.915387177017354	0.108292664541443	4.62727683044542	8.45290104268364	1.37090343330128e-15	1.21120776740076e-14	24.5582920675651
RIC3	-0.618085	0.0731500128073082	3.76876436271147	-8.44956	1.40282865207061e-15	1.23776806963574e-14	24.535611466514
PLSCR1	0.699883301707684	0.0828564745434901	8.75306761016749	8.44693556615574	1.42835326076419e-15	1.25945309416287e-14	24.517846459338
FMO2	-2.12756	0.251948723575018	8.21490882247105	-8.4444	1.45348768831307e-15	1.28076554391937e-14	24.5006606852519
HOXC10	1.19087257867329	0.141041041092697	4.01971263769683	8.44344716578348	1.46304564334599e-15	1.2883333670498e-14	24.4942033026621
PIK3CD	0.831105313964468	0.0984417224993229	6.58920247991154	8.44261247023775	1.47146966135747e-15	1.29489330199457e-14	24.4885469052808
MXD1	-0.982085	0.11635965165902	9.3161664409194	-8.44008	1.49732817946585e-15	1.31590587623957e-14	24.4713841225794
IL1B	1.89513225416492	0.224616113976576	8.57219684888832	8.43720524148394	1.52721625142887e-15	1.34128549563694e-14	24.4519124880154
NTN4	-0.872154	0.103387467731223	8.4934558692456	-8.43578	1.54221389063579e-15	1.35356262739553e-14	24.4422849273213
ESM1	1.0234939525893	0.121346394064042	4.63326814975469	8.43448180297087	1.55608055711155e-15	1.36393129570569e-14	24.4334663558109
ABO	-0.704924	0.0835862128344262	4.8682996715625	-8.43349	1.56671912737044e-15	1.37235094030972e-14	24.4267538396154
TNNI2	-2.35155	0.27918675270174	6.73696949217087	-8.42285	1.68555929219815e-15	1.47256488328265e-14	24.3547250394269
APOBEC2	-1.62906	0.193476942571427	5.07629185054038	-8.41993	1.7197497363594e-15	1.5004618842248e-14	24.334942066797
CEACAM7	-2.28251	0.271151022044613	6.65083768026367	-8.41787	1.74421221227008e-15	1.52080655358562e-14	24.3210278062176
SLC1A1	-0.889695	0.105717580623974	5.02408604615452	-8.41577	1.76950722048981e-15	1.53983051380934e-14	24.3068438216777
PPP1R9A	-1.11696	0.13278943542608	4.04020533147912	-8.41154	1.82164425388684e-15	1.58416288256861e-14	24.2782374927559
CDR2L	0.785299717869754	0.0934297751732617	7.46678161010793	8.40524036811014	1.9021450073175e-15	1.65308717182701e-14	24.2356389348022
COTL1	0.660149607119356	0.0785432551852455	6.37333156210845	8.40491784510819	1.90635838830277e-15	1.65566603031158e-14	24.2334592948547
ARFGAP1	0.597240410430614	0.0711049131008719	6.7725436409658	8.3994253615548	1.97954600518313e-15	1.71810629110865e-14	24.196348404353
BGN	1.06157395254773	0.126403853522311	8.89725946058258	8.39827206977003	1.9952634141781e-15	1.73061750963438e-14	24.1885578704237
HOXA10	0.694747362199147	0.0827433158341803	3.7897373278232	8.39641674007165	2.02080800224383e-15	1.75163057624371e-14	24.1760264083783
TMEM38A	-1.14757	0.136816092713162	3.98653944051306	-8.38772	2.14495373665939e-15	1.85319540004747e-14	24.1172967183398
IGFBP5	-0.760908	0.0907661683966635	7.20502117685789	-8.38317	2.21289649623002e-15	1.91065423274234e-14	24.0865789708636
ALDH2	-0.674021	0.0804221661679113	10.9387820310011	-8.38104	2.24537928635693e-15	1.93618429312854e-14	24.0722249650078
GLI3	0.690595122139885	0.0824496914399053	6.43688501501435	8.37595763039618	2.32488222492474e-15	2.00094627088684e-14	24.0379513129805
IFIT1	1.53977104145186	0.183832402054238	10.0363487629187	8.37595018204447	2.32500078435377e-15	2.00094627088684e-14	24.0379010827392
PDLIM7	0.67967130544764	0.0811897553165074	5.74022201961907	8.3713924595293	2.39868219166763e-15	2.06168751376969e-14	24.0071698013815
MICALCL	1.13048531490717	0.135406224930316	5.96480033717145	8.34884301285964	2.79863356595653e-15	2.39460674980235e-14	23.8552765554214
MYOZ3	-0.88847	0.106468132359659	4.62062493983776	-8.34494	2.87432772430688e-15	2.45463154245436e-14	23.828991301747
TMEM80	-0.736581	0.0883759511651406	6.12752373373527	-8.33463	3.08391523641536e-15	2.62349972224631e-14	23.7596724953658
SERTAD4	-0.671867	0.0806828077664542	6.29481392498785	-8.32726	3.24299553184625e-15	2.75706491536616e-14	23.710135527716
FKBP14	0.840263229678989	0.101009564479583	7.59033499676605	8.31865015959781	3.43917534878757e-15	2.92011259007599e-14	23.6522907221181
ARHGEF17	0.634242169162044	0.0762602344979453	6.56659464312177	8.31681378030816	3.48250857063454e-15	2.95501748956525e-14	23.6399593651441
SLCO1B3	2.19904028281619	0.264451079962551	5.52736128246219	8.31548989373612	3.51408319405016e-15	2.97800621699863e-14	23.631070455167
GAA	0.755378767930789	0.0908805487159211	6.94770862433935	8.31177604673128	3.60417824016467e-15	3.05241048153652e-14	23.6061393924674
JAM2	-1.02077	0.122870740421719	7.37741596002813	-8.3077	3.70577483995468e-15	3.13246412680139e-14	23.5787628833003
TIMP1	0.941172173283949	0.113316745372691	11.420735991665	8.30567600744705	3.75714632436924e-15	3.16983875290276e-14	23.5652046955824
ACTL6A	0.587474063671868	0.0707377774667618	10.4091977124763	8.30495507083057	3.77564418594146e-15	3.18140519611858e-14	23.5603680280923
TREM1	1.45640318642318	0.175470025139672	5.46097974333809	8.30001127123505	3.90494347946619e-15	3.28410689589536e-14	23.5272077062339
CLIC5	-0.78802	0.0949570610527627	4.82824790369589	-8.2987	3.93999224577284e-15	3.31148747386651e-14	23.5184082035491
SERPINE2	0.701747179785115	0.0845841577371509	8.21004223787218	8.2964375192554	4.00112994347422e-15	3.36074681977784e-14	23.5032444986519
FHL1	-1.58798	0.191533800962383	8.86668346595929	-8.29088	4.15532913005575e-15	3.48146364944393e-14	23.4660056228147
CRISPLD2	0.600511765300837	0.072520240203331	7.50646127198661	8.28060915983086	4.4561124176945e-15	3.71939835466863e-14	23.3972
VEGFC	1.45438540143383	0.175852380477127	7.82823194448824	8.27049026852951	4.77342562983386e-15	3.97675735230296e-14	23.3294505574559
TRAPPC6A	-0.671036	0.0811391162564356	6.28248130985657	-8.27019	4.78314460355345e-15	3.98235748696857e-14	23.3274476908744
SH2D1B	-0.684499	0.0827993745983173	3.79069047649485	-8.26696	4.8891904981995e-15	4.06810039699906e-14	23.305854784533
ITM2C	0.893820667498447	0.108384910124594	8.48320462386961	8.24672610302444	5.60923787357439e-15	4.66138541989097e-14	23.1705744473767
FRAS1	-0.648351	0.0786612726090734	4.97290735003398	-8.24231	5.77962887986964e-15	4.79698366993803e-14	23.1411100493164
TNNC2	-2.58412	0.313537058746165	6.34868762183265	-8.24184	5.79831945115843e-15	4.80949243863878e-14	23.1379310746069
SMYD1	-1.38824	0.168523373159605	4.9243177868006	-8.23767	5.96469042612556e-15	4.94132209366312e-14	23.1100775177345
CALB2	-1.22785	0.149148058854493	6.11074586072812	-8.23241	6.18088512425332e-15	5.11404741787535e-14	23.0750217834226
LEAP2	-0.789292	0.0959389096216395	5.60109948764969	-8.22703	6.41055935706797e-15	5.30077863949715e-14	23.039099497157
TFF3	-2.16791	0.263539561856012	6.49639412844417	-8.22614	6.44919911061464e-15	5.32610054579536e-14	23.0331828225892
NIPSNAP3B	-0.663913	0.080765255784026	3.75311937692724	-8.22028	6.71014021884253e-15	5.53128680074315e-14	22.9941315110052
FXYD6	-1.25651	0.15286574160284	5.58602014109117	-8.21969	6.73725707659924e-15	5.55019665429948e-14	22.9901608060172
TGFB1I1	0.986805750533304	0.120150323651849	7.01583505719425	8.21309273700084	7.04488234438823e-15	5.79284632377666e-14	22.9462027446116
EPS8L1	-1.27887	0.155725028306208	7.06547692116539	-8.21239	7.07853969398742e-15	5.8169224151951e-14	22.9415103247144
CDKN2A	1.54184181513096	0.187784143550682	5.88307990888866	8.21071356706335	7.15921780255636e-15	5.87958505317484e-14	22.930352662337
RGS19	0.613018041503727	0.074692130467763	8.22796197133621	8.20726410753947	7.328255289881e-15	6.01469155601845e-14	22.9073773692692
CD274	1.15629440893851	0.140892262216326	6.14385088212984	8.20694047174245	7.34431589875298e-15	6.02415244831047e-14	22.9052220860416
MYH2	-3.58184	0.436785548012391	7.44620225777017	-8.20045	7.67396885151783e-15	6.28678779894999e-14	22.8619955785741
ASPN	1.78827672886413	0.218276035560039	8.96982992852404	8.1927304766915	8.08489805634893e-15	6.61120771524705e-14	22.8106415490759
CEP76	-0.657748	0.0802859897309187	7.43140544115697	-8.19256	8.09399106648144e-15	6.61457277314916e-14	22.8095349567112
SPINK7	-2.92751	0.35755110021808	9.2841717329257	-8.18766	8.36667279330595e-15	6.82063485137727e-14	22.7769157351676
EPS8L2	-0.766331	0.0936979251483443	5.38300841576311	-8.17874	8.88584987175947e-15	7.22172312513393e-14	22.717649173318
SSFA2	0.789090231984967	0.0964939777785823	7.56261359843526	8.17761118518334	8.95406147979859e-15	7.27271203811514e-14	22.710121227553
IFIH1	0.660606142879599	0.0808133849362499	6.99344793126385	8.17446445784597	9.14625665224552e-15	7.41974715476425e-14	22.6892148682575
GRHL1	-1.28504	0.157280642168189	8.98808228740342	-8.17039	9.40131203594919e-15	7.61735575205444e-14	22.6621394158629
KRCC1	-0.642072	0.0786076771432834	9.36782780816722	-8.16805	9.55044577271153e-15	7.73347491942662e-14	22.646646549424
PPFIA1	1.01183923570818	0.123947565047496	8.5985915224251	8.1634458516426	9.85196860748889e-15	7.97055627169095e-14	22.616
EXOSC4	0.641395779470717	0.07856971710724	8.16623371733065	8.1633968287715	9.85522573328434e-15	7.97055627169095e-14	22.6157233073165
CP	-1.71636	0.210399642674875	6.54883248698486	-8.15761	1.0247247036245e-14	8.2725041687499e-14	22.5773261046023
HSPG2	0.684671127174624	0.0839416026975106	6.43301137985125	8.15651721163681	1.03230367727609e-14	8.32862857537627e-14	22.5700725373157
CAND2	-0.60468	0.0741976757258989	4.21499109315221	-8.14958	1.08169921875733e-14	8.72185632211618e-14	22.5240643405583
IL11	0.883565194462126	0.108424440125249	4.55166340641943	8.1491331054277	1.08496059845064e-14	8.74284804864285e-14	22.5211010119929
ROBO2	-0.87918	0.108006715278399	4.55636595452621	-8.14005	1.15337841671703e-14	9.27168324339743e-14	22.4609087218502
ALDH1L1	-0.829118	0.101873187696585	4.76516216818662	-8.13873	1.16367715309127e-14	9.34881620935722e-14	22.4521587775267
CDKN3	0.923733215064765	0.113543495661959	8.46661222884194	8.13550093450443	1.18924644125827e-14	9.54846326975224e-14	22.4307653847589
GRIA2	-0.978174	0.120242090910789	3.72896061346671	-8.13504	1.19297041454156e-14	9.57257902682866e-14	22.4276880496875
ATAD3B	0.620860058745566	0.0763942506828266	6.03094998374945	8.12705214327254	1.2587930924599e-14	1.00885661113432e-13	22.3748259277594
MYO6	-0.784396	0.0965417741007583	8.83089696241113	-8.12494	1.27683831306459e-14	1.02208599421701e-13	22.3608165268913
DIO2	-1.1317	0.13932470067912	8.34042457636963	-8.12273	1.29590656179701e-14	1.03610146769907e-13	22.3462265313983
BAI3	-0.600174	0.0739573971498765	4.23532856475504	-8.11513	1.36380852059304e-14	1.08973467358029e-13	22.2959612888179
RAET1E	-1.69949	0.209458375797237	6.03568419741965	-8.11375	1.37652119728329e-14	1.09791198496401e-13	22.2868294722173
UAP1L1	0.677907078430577	0.0836899425729608	5.95062053803308	8.10022157488731	1.50742295570779e-14	1.19800455953619e-13	22.1974235077614
HCP5	0.885542204668491	0.109334975666146	8.91804259813067	8.09934972110383	1.516268866477e-14	1.20431444696631e-13	22.1916650603709
CYP4X1	-1.74782	0.216177516556334	7.68514331861764	-8.08512	1.66808464665344e-14	1.31859064751522e-13	22.0977547213419
ANPEP	0.589013825360814	0.0728565509588788	5.17289726407946	8.0845691651429	1.67428824026339e-14	1.32270761811058e-13	22.0941015772462
SOCS6	-0.585995	0.0725455912530618	6.46080359811576	-8.07761	1.75422629995885e-14	1.38339222990227e-13	22.0482030428851
SLC25A21	-0.719078	0.0890320048948426	4.52324928409566	-8.07662	1.76591770637397e-14	1.39096114299332e-13	22.041666099394
ATP6V1C2	-1.54489	0.191451558103408	5.29204657187376	-8.06937	1.85376350443215e-14	1.45756268916535e-13	21.9938915218641
ZNF431	-0.635377	0.0787484111908897	5.93166254153298	-8.06844	1.86531730237434e-14	1.46491349373229e-13	21.9877772382085
HMGCS1	-0.827075	0.102536191111694	9.30121494148943	-8.06617	1.89386370459352e-14	1.4838243459103e-13	21.9728314361534
SQLE	0.866873227848517	0.107515228656997	8.68368954758376	8.0627948122036	1.93717776963375e-14	1.51597280346839e-13	21.9505789125634
NAGS	0.666500238308956	0.0826853852252656	3.76214687227798	8.06067766985862	1.96481870785082e-14	1.53579476411304e-13	21.936637143378
SKP2	0.613177385440643	0.0761483307172148	7.60127190727492	8.0524074482702	2.07657992946693e-14	1.61839261599745e-13	21.8821984841347
NR2F1	-1.05131	0.130706855437665	7.97249868850312	-8.04327	2.20745179801874e-14	1.71937980610041e-13	21.8220598703822
FCGR2A	0.626443047077707	0.0779307654368092	5.96822618462796	8.03845623184163	2.27952790392323e-14	1.77447960089818e-13	21.7904451688396
DHRS1	-0.839369	0.104445023610248	10.603126770354	-8.03646	2.31007721892089e-14	1.79615600263434e-13	21.7773460481223
SPAG5	0.779293034605742	0.0969915073458407	6.92559240189678	8.03465226936862	2.33818717540692e-14	1.81588726983092e-13	21.7654451029823
HOXC9	0.899450473212317	0.112026949297105	3.60109400530149	8.02887589866346	2.43012728610065e-14	1.8839866614764e-13	21.7274965478628
PAPPA	0.659186076326471	0.0821502393805142	6.45745787876021	8.02415283628289	2.50795091781017e-14	1.94318669363624e-13	21.6964807388978
TYRO3	-0.673803	0.0841018557823377	6.15366351085565	-8.01175	2.72426782756378e-14	2.10465528445741e-13	21.6150790725114
SMS	0.620165480965296	0.0774226296495516	9.93818527477944	8.01013197010272	2.75378601657359e-14	2.12622362511504e-13	21.6044758365995
PHYH	-0.989303	0.123601152733796	7.62383530608069	-8.004	2.86872605690141e-14	2.21239883018607e-13	21.5642443050619
CCR1	1.1416646103944	0.142745227024922	6.87783932015676	7.9979179282476	2.98725673326268e-14	2.30247491134539e-13	21.5244109946245
FBXO40	-0.899682	0.112517683704388	3.8565671136415	-7.99592	3.02732242370325e-14	2.33065239664941e-13	21.5113033711494
DHRS9	-1.59104	0.199048352857708	7.82743723545783	-7.99322	3.08219314847508e-14	2.37014945352644e-13	21.4936311038138
PRSS3	-1.95494	0.244637588701999	8.6092088796132	-7.99116	3.12474686792003e-14	2.40009458849257e-13	21.480141166324
KLK13	-1.47248	0.18428133872601	7.52792878084168	-7.99041	3.14031345430499e-14	2.41065772275013e-13	21.4752522781825
KIAA2022	-0.868892	0.10876547429647	3.87438167947786	-7.98868	3.17683264036115e-14	2.43587721437501e-13	21.4638774657319
TCIRG1	0.730252746230136	0.0914919206517177	7.97933871685674	7.98160909759441	3.32975333947702e-14	2.54725171991771e-13	21.4176259687388
AKAP12	-0.734266	0.091995767132245	5.62714655261508	-7.98152	3.33181948312132e-14	2.54736578203199e-13	21.4170157140296
OXGR1	-0.829164	0.103943442959492	3.82829331230669	-7.97707	3.43179481514906e-14	2.62078675308625e-13	21.3879306735281
GLTP	-0.877972	0.110091570731581	11.2851882958995	-7.97492	3.48112337957497e-14	2.65693092864975e-13	21.3738907887677
CKM	-3.06104	0.383861488948159	7.06724617534741	-7.97433	3.49499180703982e-14	2.66598456555368e-13	21.369979397906
SAMSN1	1.07076213988498	0.134329754833168	7.36043299482866	7.97114638685097	3.56962614565208e-14	2.71823451137105e-13	21.3491929434363
STARD4	0.902503889170913	0.113235865431843	6.79224726340388	7.97012400381341	3.59396233768472e-14	2.73519882835936e-13	21.3425089689521
DKK4	-1.01189	0.12700345704359	4.02135017275952	-7.96739	3.65975822246254e-14	2.78208622769349e-13	21.3246622601108
ABCB1	-0.64622	0.0811205014059008	4.70296814556142	-7.96618	3.68940670860063e-14	2.80302094590538e-13	21.3167249699878
CIRBP	-0.60786	0.0763315424770958	8.82804279326181	-7.96342	3.75770248131106e-14	2.85164766257347e-13	21.2986814745488
GSTA1	-1.45459	0.18268418160683	5.10857104937139	-7.96233	3.78494216233743e-14	2.869042296243e-13	21.2915762178013
LRP8	0.806775023719824	0.10137423084817	6.69222201112085	7.95838367373801	3.88545286702795e-14	2.93852576534248e-13	21.265794301589
PAX1	-1.32119	0.166054372769877	4.05997375748973	-7.95636	3.93796802639703e-14	2.9765483011811e-13	21.2525878608499
WBP5	0.594074738734884	0.0746877397025531	10.4018740382689	7.95411323332062	3.99717595838805e-14	3.01786784858297e-13	21.2379080247256
HOXC13	0.974913363750513	0.122602974747701	4.83942556807217	7.95179208136462	4.05922768912421e-14	3.06123822548709e-13	21.2227547706653
BAG1	-0.704666	0.0886300028880568	8.56782134466699	-7.95065	4.0900012250463e-14	3.0826963288948e-13	21.2153255205195
CD80	0.860509086952594	0.108236333689669	5.05004005052464	7.95027933429281	4.10017964275446e-14	3.08861604835154e-13	21.2128805822555
GLCE	-0.633479	0.079753087083485	7.39982303171638	-7.943	4.30304275437085e-14	3.23775946319818e-13	21.1653780514522
STEAP1	0.940926590731136	0.118477652277686	7.87319017317818	7.94180651491818	4.33721187785975e-14	3.26162260514999e-13	21.1575980745487
HSF1	0.607341193751957	0.0764907565275631	5.8210075030793	7.94005996702496	4.38773054479994e-14	3.29588261612785e-13	21.1462071049125
PFKFB4	0.595484085502926	0.0751536213362324	5.54229183627267	7.92355810558708	4.89468349788259e-14	3.66425658140078e-13	21.038661715451
ZYX	0.677391228848679	0.0855136833744965	8.53897575948428	7.92143668846691	4.96391854598305e-14	3.71399491210714e-13	21.024846540387
CCNA1	1.93890477440228	0.244886852983231	5.83217457178402	7.9175535590514	5.09316547317643e-14	3.80641073158427e-13	20.9995648516248
BSG	0.628691275593233	0.0794431093998202	9.39436411804512	7.91372946430337	5.22369622477097e-14	3.89520064168107e-13	20.9746753297084
KLK11	-1.50844	0.190650114655296	9.2707162929594	-7.91206	5.28165423626387e-14	3.93620984248313e-13	20.9638227921442
CTLA4	0.644424136049127	0.0814632637106237	5.19700222935801	7.91061033766423	5.33260719333243e-14	3.96973021764713e-13	20.9543799109034
PLCB4	-1.25623	0.158916897352321	4.6963564658655	-7.90497	5.53522825681634e-14	4.1182594107825e-13	20.9177017101282
CKS2	0.713385088054455	0.0903505398889222	10.771883679197	7.89574792725641	5.88316953491804e-14	4.37223471923887e-13	20.8577446907849
TPD52L1	-0.894228	0.11327516585571	9.14650406008413	-7.8943	5.93967777966665e-14	4.40929823107321e-13	20.8483433536647
CRYL1	-0.868706	0.110043685823747	6.73105822656151	-7.89419	5.9439139154971e-14	4.40997923557373e-13	20.8476421929723
KYNU	1.07071229689756	0.135638059251298	7.89394001895462	7.89389278206816	5.95571936567419e-14	4.41627226177894e-13	20.8456908024519
HIST1H2BH	0.93047815922574	0.117894323143229	7.74791853445454	7.8924763671217	6.01170613191979e-14	4.45033710757383e-13	20.8364888163581
APLN	0.600848112262297	0.0762186216711567	4.49085565578381	7.8832193378495	6.39063315333748e-14	4.72032981331564e-13	20.7763752227944
GPT	-0.651614	0.0826970023088786	4.23518009560584	-7.87953	6.54801258770103e-14	4.82852337765656e-13	20.7524499927552
C3AR1	0.972599521970469	0.123440740851412	7.9368882905074	7.8790804013499	6.56760111787924e-14	4.84028195531776e-13	20.7495124384689
KIAA1377	-0.639104	0.08118826884375	5.51479820836138	-7.87188	6.88717152474933e-14	5.05617321662261e-13	20.7027886232273
SDK1	0.663079850778255	0.0844073036565015	4.58736459252793	7.85571653226457	7.66123921492209e-14	5.6058671083637e-13	20.5980463524638
C3orf52	0.772904354028036	0.0984263155284349	5.22463627904748	7.8526189858722	7.81912645989269e-14	5.71510189213719e-13	20.5779871270539
BCL11B	0.618582293569932	0.0787792373589246	7.29632274927708	7.8520980185632	7.84599504025792e-14	5.73158780071177e-13	20.5746139291693
SLC38A5	1.44098155513613	0.183575020040907	6.20955690787647	7.8495513976522	7.97865394144831e-14	5.82209519900962e-13	20.5581269713776
PLS1	-1.50377	0.191671584570745	7.78191346986821	-7.84554	8.19225421764344e-14	5.97140285485716e-13	20.5321483819148
ATP1B1	-0.625193	0.0796901695331452	12.325659556055	-7.84529	8.20540939177161e-14	5.97443726015677e-13	20.5305706460653
TRPS1	-0.633762	0.0807841854260248	7.61829307899616	-7.84513	8.21422335697524e-14	5.9775794067627e-13	20.5295149784776
XCL1	0.720278427360169	0.0918643170814705	4.33871332280798	7.84067688351055	8.45849723245514e-14	6.15197105773748e-13	20.5007000689289
NELL2	1.81650290515844	0.231762468614489	8.79251851238009	7.83777854981338	8.62130192931161e-14	6.25927605345901e-13	20.4819541305618
MB	-2.60504	0.333386788411718	6.71214702186048	-7.81388	1.00874795000692e-13	7.30476444669865e-13	20.3275278276551
KRTAP3-2	-1.01791	0.13031116207207	4.18120976637295	-7.81138	1.02540838687531e-13	7.42136527494505e-13	20.3114221273704
CD1E	-0.811599	0.103920283881542	4.98286887917504	-7.80982	1.03596825595419e-13	7.48963339777983e-13	20.3013488775614
PFN2	1.19615555593205	0.153200099607973	9.33648075552173	7.80779881340103	1.04979320690325e-13	7.57721462972861e-13	20.2883151963122
RGS1	0.959873865820207	0.12301967058659	8.73778993659437	7.80260474803154	1.0861790355517e-13	7.82708623883459e-13	20.2548159748659
LRTM1	-0.802123	0.102897401608737	3.71208512119314	-7.79537	1.13893601187181e-13	8.19392621859914e-13	20.2081870982704
CARD10	0.594190860615967	0.0762381548858988	5.69444381048983	7.79387777032718	1.15013899266567e-13	8.27004704250078e-13	20.198563971856
CDO1	-0.942486	0.12093934083743	4.70056643386711	-7.79305	1.15640224079922e-13	8.31058570889131e-13	20.1932247648354
GNB4	0.670318209901644	0.0860290008093039	7.42139818592057	7.79177025881661	1.16613432970928e-13	8.37599620171724e-13	20.1849856290478
DEPDC1B	0.755915127694697	0.097047257422991	7.04562862809951	7.78914466794213	1.18636939949698e-13	8.51213638256796e-13	20.1680727484558
C15orf48	-1.24133	0.159515588132768	9.71104903355119	-7.78187	1.24429943118731e-13	8.91815040000917e-13	20.1212038478114
PIM1	-0.768177	0.0987656338098665	8.88066808793334	-7.77777	1.27809688694781e-13	9.14558504779884e-13	20.094858005697
APOBEC3B	1.27597682207992	0.16409919125615	8.23220221335792	7.77564357455108	1.29602573099739e-13	9.25891930832975e-13	20.0811636853406
GRHL3	-1.48531	0.191052365630593	8.88318440029002	-7.77438	1.30679797569995e-13	9.33086055943094e-13	20.0730265487861
TRIM47	0.626794242163332	0.0806441381205404	8.06382245821971	7.77234721296731	1.32428452664631e-13	9.44556778855404e-13	20.0599593921658
MAP1LC3A	-0.601565	0.077401532613878	6.26226626178492	-7.77201	1.32721233682817e-13	9.4613720664017e-13	20.0577884158992
SLC7A2	-0.632189	0.0813662673254262	4.70751361363301	-7.76966	1.34773354323537e-13	9.59222459695315e-13	20.0427050820316
TBCCD1	0.611344939413121	0.0787682785076408	7.69162385348037	7.76130887961222	1.42341709252578e-13	1.01038281653219e-12	19.9889967506215
PANK1	-0.835138	0.107610247282257	6.25094437984339	-7.76076	1.42850837438897e-13	1.01345538061295e-12	19.9854870141101
GPC3	-1.03636	0.133552367456626	4.97373963309137	-7.75994	1.43621465737451e-13	1.01837888832404e-12	19.9801983335809
GJB3	0.624352362587065	0.0805557517760891	7.51174098422901	7.75056217366701	1.52696087860541e-13	1.08041832560749e-12	19.919972517791
SLC9A3R1	-0.814633	0.105147840193536	9.64912296763899	-7.7475	1.55780739048025e-13	1.10048615654979e-12	19.9003134204276
TMC4	-1.27117	0.16415258782616	6.37311224772594	-7.74382	1.59565703047112e-13	1.12662543150374e-12	19.8767165306171
HSPB6	-1.03281	0.133476481822917	5.55186479608749	-7.73777	1.65998148384421e-13	1.17079798074957e-12	19.8378703257259
IGFL2	1.90137343100216	0.245889362123908	5.78106317100085	7.73263802296587	1.71645279497436e-13	1.2087029538749e-12	19.8049887158116
MMP27	-0.774698	0.10023717130457	4.17229284146432	-7.72865	1.76170771885369e-13	1.23925739376008e-12	19.7794101459988
AKR1B1	0.684041656093402	0.0886388300793488	9.57430778954886	7.71717830076337	1.89841521162076e-13	1.33189764160595e-12	19.7059551135341
SLIT3	-0.61215	0.0793740327931022	5.4674611183012	-7.71221	1.96079437003431e-13	1.37493591498764e-12	19.6741799155587
CTSK	0.94099710507723	0.122099470392815	10.5314503037919	7.70680742553493	2.03102575371441e-13	1.42118326568494e-12	19.639593480315
VAV3	-1.10754	0.143941252501757	8.48055398151689	-7.69436	2.20234833827697e-13	1.5362102214711e-12	19.5600048263611
LAIR1	0.676610063549676	0.0880854272069402	6.18203832113398	7.68129400065357	2.39745269510284e-13	1.6679241577239e-12	19.4765880753693
CDKN1A	0.796964390158056	0.103762126504772	9.77382152896025	7.68068674962445	2.40692589641391e-13	1.67294459279098e-12	19.4727127034411
MEST	0.979637601708562	0.127549011582603	7.64804450376839	7.68047975874852	2.41016342132417e-13	1.6741375610327e-12	19.4713917695383
APOE	1.13353712069299	0.147693314856058	8.57838708304329	7.67493858335924	2.49844868020504e-13	1.73274457529042e-12	19.4360389458661
SPOCD1	0.84624012961186	0.110265369713977	4.83746589884662	7.67457753787036	2.50431060274079e-13	1.735903979615e-12	19.4337360541837
STX1A	0.622055233732794	0.0811300914271682	4.23190106902832	7.66737991773648	2.62404569809875e-13	1.81511292224551e-12	19.3878417589021
CHPF	0.691518438585089	0.0902038310116249	7.10655833401508	7.66617593543194	2.64461886005978e-13	1.8271789115452e-12	19.3801675760521
AMIGO2	1.07320004409685	0.13999622514669	8.09679733047616	7.66592129875173	2.64899034678595e-13	1.82761078546686e-12	19.3785446243412
LYN	0.84468477420808	0.110231278079248	9.57819073090256	7.66284115476564	2.70243727983462e-13	1.86158561816705e-12	19.3589158592032
GSG2	0.654473506430467	0.0854262002258411	5.21952815159448	7.66127376261892	2.73004211140322e-13	1.87962692105316e-12	19.348929383667
UBE2T	0.80389945277284	0.104938539487687	8.15609635175495	7.6606693470054	2.74076125995146e-13	1.88602980954091e-12	19.3450787748681
GYPC	-0.745061	0.0972758867110508	8.04921858891438	-7.65926	2.7659954490632e-13	1.90238063024277e-12	19.3360731373724
SLC43A2	0.62442695905388	0.0815266269476321	5.73742911942491	7.65917814133258	2.76738542915358e-13	1.90238063024277e-12	19.3355794696605
HBB	-1.36748	0.178584098812516	9.1668032017649	-7.65735	2.80044371341368e-13	1.92411044797523e-12	19.3239109811898
LILRB4	0.677913526633282	0.0885926754861315	5.22055545147317	7.65202679469144	2.89865706782788e-13	1.9872704674231e-12	19.2900408988457
S100A16	-0.666841	0.0871463447399486	12.3441972547217	-7.65196	2.89984755895048e-13	1.9872704674231e-12	19.289637425681
KIF1C	-0.622931	0.0814573552931439	7.0534222482681	-7.64733	2.98829285076734e-13	2.04471860973205e-12	19.2601165155743
CD320	0.654809826201212	0.0856408953352082	6.96664	7.64599463420147	3.01414987565947e-13	2.06028927714831e-12	19.2516510924218
DUSP10	0.813927194428954	0.106516256746086	7.92385616686078	7.64134245131427	3.10631342586002e-13	2.12219500271609e-12	19.2220574715048
AP1S1	0.659127869611185	0.0862982422985165	7.00588249880079	7.6377902035499	3.17855432064294e-13	2.1704331866754e-12	19.1994688613631
TMEM92	0.692826940338228	0.0908173618247442	3.92286624882537	7.62879394884008	3.36901049931623e-13	2.29812174101201e-12	19.1422932896349
DUSP7	0.628608186035703	0.0824104460978824	7.35110585853118	7.62777312586172	3.39132112005946e-13	2.3121536707722e-12	19.1358082982058
LAMA1	0.994634673373386	0.130488734485145	3.95091243031346	7.62237964294624	3.51164156918172e-13	2.39050682229952e-12	19.1015546684941
CRIP2	-0.95977	0.126007798667292	8.7185918607235	-7.61675	3.64167355111622e-13	2.4764871109126e-12	19.0658323265814
NANOS1	1.14772572281126	0.150788508203335	5.10025741523963	7.61149331926259	3.76747927106429e-13	2.56072964470089e-12	19.0324656085575
FZD6	0.69918905610165	0.0918702438938729	10.2684253307246	7.61061499857715	3.78890499821778e-13	2.57266068555534e-12	19.0268942983909
F2RL1	1.07726076330315	0.141672121411593	8.53381452512482	7.60390084209605	3.95671236448055e-13	2.68112156548789e-12	18.9843196523717
CDK6	0.73362957467903	0.0964874433219494	7.60555017169285	7.6033683702358	3.97033016602866e-13	2.68897794323082e-12	18.9809443079463
MLXIPL	-0.756165	0.0995183384995873	4.32350154645858	-7.59825	4.10370999511256e-13	2.77506862163133e-12	18.9484837682639
LRRC8A	0.608056162706479	0.0800649294546939	10.3673910292849	7.59453816855678	4.20302270312069e-13	2.8378945975136e-12	18.9249925995775
BLM	0.899326377232197	0.118466853895097	5.81534591794871	7.59137554229775	4.28959613545546e-13	2.89340880446356e-12	18.9049634993468
ABCC1	0.711482271295413	0.0938407111352655	7.93096931143492	7.58180817992583	4.56235009433768e-13	3.0727069464551e-12	18.8444068071979
LIPG	1.32015401821745	0.174155959056495	6.22702524903102	7.5802977134374	4.60694843464731e-13	3.10117177302905e-12	18.8348509703768
ARNTL	0.749978108758543	0.0990075065870193	7.43449397225101	7.57496208733805	4.76796081715099e-13	3.20306690284643e-12	18.8011057971216
SSSCA1	0.640884431018441	0.0846276832536771	7.24754314970111	7.57298801501333	4.8289290022312e-13	3.24238547658657e-12	18.7886248088411
ID3	0.819710920585962	0.108248847739556	9.51711731212727	7.57246786181191	4.84512131964555e-13	3.25161475229546e-12	18.7853365252266
DLK1	-1.05965	0.139947831878642	4.18022007828641	-7.57176	4.86710350097804e-13	3.26307120691202e-12	18.7808900085228
CFB	0.65638533920546	0.0867591406919091	7.40348688609178	7.56560443050438	5.06386434730372e-13	3.39156398422237e-12	18.7419617416274
SLC2A12	-0.919902	0.121611716926545	6.38279942788507	-7.56425	5.10802910346042e-13	3.41942018774721e-12	18.7334320895913
IL4I1	0.886512968831541	0.117224657216304	4.63685576558827	7.5625127842834	5.16555425684622e-13	3.45458749960629e-12	18.7224321014716
ELF3	-1.31339	0.173671582097437	8.08826015754267	-7.56251	5.16576261417647e-13	3.45458749960629e-12	18.7223924824806
MYH6	-1.2934	0.171077434632078	5.76447857106526	-7.56035	5.23795393343032e-13	3.50110321264698e-12	18.7087607251258
ARRB2	0.756849642463798	0.100127320571518	5.84878812353551	7.55887242506608	5.28787805764057e-13	3.52870769055239e-12	18.699443158702
GYLTL1B	0.845420079246123	0.111853339768554	6.03945184234957	7.55829089230108	5.30768181310848e-13	3.53880963033545e-12	18.695771455538
PCSK9	0.898825879575748	0.118955066141552	4.89367267000994	7.55601176755411	5.38600404558037e-13	3.58563235258878e-12	18.6813832610129
SOD2	0.665948249333509	0.0882178124254967	10.1220442215387	7.54890912644119	5.63747491181825e-13	3.74741203743076e-12	18.6365627300445
ADM	0.773621012526323	0.102641504044893	11.6880843504664	7.53711687806092	6.08080690080441e-13	4.03202405678089e-12	18.5622114529291
AOC3	-0.976219	0.129592431534268	6.03722330487892	-7.533	6.24365990924013e-13	4.13176060129397e-12	18.5362544342752
KIF3C	0.662018171786896	0.0878991628873343	4.39426275381385	7.53156401085919	6.30131348361333e-13	4.16783741016695e-12	18.5272271626954
TACC3	0.643774316221619	0.0855628869513533	7.50416688952335	7.52399012188119	6.61484337051709e-13	4.368689796592e-12	18.4795379765711
DENND2D	-0.745319	0.0990661417998329	7.92983125579465	-7.52345	6.63794605251204e-13	4.38176985324292e-12	18.4761139488679
STRN3	0.597374876177277	0.0794034704216341	7.93198145646805	7.52328422177524	6.64483734776197e-13	4.38414094722249e-12	18.4750949049445
STC1	1.09306799039268	0.145335124055147	6.28607616922407	7.52101735556999	6.74206767547995e-13	4.44387873371913e-12	18.4608287105427
SCGB2A2	-1.91976	0.255374761321196	4.41001930984655	-7.51744	6.89843130163777e-13	4.54243583429944e-12	18.4383123487121
CNTNAP3	-0.681633	0.0906909981257687	4.39564290578241	-7.51599	6.9626030996659e-13	4.5824205046241e-12	18.4292190616347
MSC	0.9877845902261	0.131561843973836	4.80856182716433	7.50813883714295	7.3216872457506e-13	4.8068468439493e-12	18.3798346385595
SESN1	-0.690679	0.0921261487419561	8.08763051642308	-7.49711	7.85714654979315e-13	5.14060873233143e-12	18.3105220228383
MYBPC1	-2.44629	0.326331762137333	6.35072134628313	-7.49634	7.89595586806616e-13	5.16345775466846e-12	18.3056835962589
MNS1	-0.71561	0.0955065246645216	6.72947284753835	-7.49278	8.07728733682329e-13	5.2794389636846e-12	18.2833875325459
NUAK1	0.960891721172954	0.12848576130228	9.05031626828964	7.47858526449733	8.84416312324291e-13	5.76084507753195e-12	18.194324297864
ART3	-1.04193	0.139332020150504	4.56433440264192	-7.47805	8.87453711989514e-13	5.77779761142414e-12	18.1909578601124
OCA2	-1.14844	0.153856510195263	5.16553178811358	-7.46438	9.68295480121339e-13	6.28564256954194e-12	18.1053568975855
DCBLD2	0.614571018293587	0.0823376779536281	7.10387920800597	7.4640314564094	9.7047358620101e-13	6.29670557296827e-12	18.1031507857115
TNFSF10	0.745215229497223	0.0998722438273583	10.9880977027503	7.46168505821719	9.85100574767725e-13	6.38226057411679e-12	18.0884628531138
TMEM39B	0.588493891420232	0.0788963967115036	6.02731693630954	7.45907184547538	1.00164688050358e-12	6.48629812287112e-12	18.0721084073894
PART1	-0.872213	0.117002469735509	4.80781530471419	-7.45466	1.03021772669014e-12	6.66481652982402e-12	18.0444951306868
ELL3	-0.876253	0.117554223163821	7.2685235501654	-7.45404	1.03430660146305e-12	6.68801271057954e-12	18.0406061056142
C20orf166	-0.80834	0.10853664966802	5.06442903440441	-7.44763	1.07740078185988e-12	6.95814179129511e-12	18.0005291144822
LRP1B	-0.744913	0.100074716330477	4.03850663845492	-7.44356	1.10563529356195e-12	7.1353481208602e-12	17.9751320285176
FAM64A	0.944043868314582	0.126867809500408	6.26424586978818	7.44116156834527	1.12266687903604e-12	7.23472235142141e-12	17.9601239944982
SLC2A3	0.961800842528149	0.129261179554281	7.68345529332555	7.44075557599453	1.12557103899073e-12	7.24640889830855e-12	17.9575876381322
PTGS2	1.53604913187752	0.206533992100513	8.11533920507621	7.4372703314134	1.15080858875907e-12	7.39455731500508e-12	17.9358181371739
PSTPIP2	0.734059119596018	0.0987502842326643	6.94480665861105	7.43348867600736	1.17882405898447e-12	7.56359927367726e-12	17.9122050437954
ZDHHC13	-0.624756	0.0840488078952003	9.01044991096996	-7.43325	1.18060461997968e-12	7.57136785245658e-12	17.9107233179816
PLAT	1.25470300087573	0.169471765778767	8.93043668614669	7.40361083222352	1.42514115061698e-12	9.06957644128279e-12	17.7259319931783
GDF10	-1.11107	0.150075768445459	4.54270243648199	-7.40338	1.42721128605795e-12	9.07840285741411e-12	17.724507180203
CLEC10A	-0.976173	0.131861055521074	6.4459962890053	-7.40304	1.43032078595905e-12	9.08947996356951e-12	17.7223708849242
C6	-1.02025	0.137835011425246	3.92898225893031	-7.40194	1.44035158120319e-12	9.14884885804398e-12	17.7155110474353
CHST1	0.735596812481131	0.0994482595343855	4.69391075110907	7.39677914852587	1.48823211761511e-12	9.43944075363703e-12	17.6834118238449
FETUB	-1.49788	0.202543622503468	5.09077805910941	-7.39534	1.5018633117163e-12	9.52135481206403e-12	17.6744622957108
CSF2	1.05365617361765	0.142489597698139	4.53518744351975	7.39461820819932	1.50875604262874e-12	9.55593436341788e-12	17.669967784356
SPRR2G	2.83543473775798	0.38351350261826	9.27650519329776	7.39331136557219	1.52130319101627e-12	9.62622704867818e-12	17.6618387166504
FAM129B	-0.683604	0.0925599723649471	8.23734771949121	-7.38552	1.5982739805478e-12	1.01036463622832e-11	17.6133931376963
KLK12	-1.8361	0.248682025480894	8.50096847765559	-7.38334	1.62049774205765e-12	1.02343982872919e-11	17.5998393496458
FLG	-2.33521	0.31633355884414	7.67527683711921	-7.38213	1.63298945003747e-12	1.03034965869411e-11	17.5923023576613
ENPP4	-0.970959	0.131576812277699	5.78042070396322	-7.37941	1.66129410916153e-12	1.04721423731207e-11	17.5754357738781
PHGDH	-0.938609	0.127207683835608	8.24903229098817	-7.37856	1.67028506947449e-12	1.05238255112266e-11	17.5701382476381
TMEM52	-0.784615	0.10636407271506	3.81915174517071	-7.37669	1.69017803519189e-12	1.06441164604881e-11	17.5585179026392
DHRS3	-0.676332	0.0917201816084211	8.79461874396558	-7.37387	1.72061296916718e-12	1.08306514136871e-11	17.5410017834979
IL18	-1.07077	0.145312618929285	9.63083219864375	-7.36875	1.77719361590236e-12	1.11603727637573e-11	17.5092468218911
FUT2	-0.870728	0.118259688489605	7.54837337687333	-7.36284	1.84481823532488e-12	1.15577297081551e-11	17.4725949154903
SGPP1	0.829056652438511	0.112732407358959	7.68121974813134	7.35419984245219	1.94835640485655e-12	1.21776857515211e-11	17.4190050305053
IL6	1.93156126920886	0.262730037121226	6.95541905956148	7.35188595249055	1.9770323779303e-12	1.23407504810574e-11	17.404666321611
GZMB	1.41029092355706	0.191891583342584	8.53869028431313	7.34941522181967	2.00811149831536e-12	1.25217201265202e-11	17.3893591207217
TSPAN12	-0.684644	0.0933092232786746	5.13856171870026	-7.33737	2.16666400549894e-12	1.34535660304065e-11	17.3147834293425
CENPE	0.852386212076712	0.116195032471392	7.10584365202473	7.3358231754578	2.18789616105494e-12	1.3579058471788e-11	17.3052139446823
BMPR1B	0.829991503511759	0.113206924927516	4.45868343538074	7.33163191247521	2.24647007233977e-12	1.39230850378969e-11	17.2792884098815
AURKB	0.883018096874955	0.120480507178166	6.36919296870343	7.32913661767002	2.28207374354658e-12	1.41305665909818e-11	17.2638583179892
COQ10A	-0.754219	0.102930014486365	6.12401966634167	-7.32749	2.30580589662123e-12	1.42708657449012e-11	17.253706393814
IL2RB	1.18549934527126	0.161892342777615	7.06654740349078	7.32276354107575	2.37555109486374e-12	1.46820106737439e-11	17.2244656845837
MLPH	-1.30855	0.178843538769339	7.40706872158313	-7.31675	2.46721703281678e-12	1.52273014082997e-11	17.1873148128097
ADRA2A	-1.32886	0.181622123831874	6.0864910961816	-7.31663	2.46913081175203e-12	1.52320381738909e-11	17.1865539910673
HIST1H2BK	0.787880918626094	0.10769430315923	10.9648815416994	7.3159015427323	2.48042152477756e-12	1.52945898938488e-11	17.1820773501708
IFITM2	0.615481349946316	0.0841312113864764	11.6272713703774	7.31573146045596	2.48307798835636e-12	1.53038684180330e-11	17.1810270556199
CDH26	-0.634051	0.0867106240692519	4.93816053313297	-7.31226	2.53785659364903e-12	1.56269872179835e-11	17.1596161370867
MCTP1	0.6332648829726	0.0866510227330911	6.36039891665102	7.30822168046683	2.60320882739534e-12	1.59923434574338e-11	17.1346693243974
EMP3	0.730162649964861	0.0999347311149985	9.2897181130486	7.30639530239629	2.6332800619102e-12	1.61621364723615e-11	17.1234000876048
CST1	2.0000070439565	0.273748202703318	5.15674358432564	7.30600977177576	2.63967143893933e-12	1.61938846170941e-11	17.1210215097031
NINJ2	0.707607084726171	0.0969442226627653	6.81182229875462	7.29911556656332	2.75658053581169e-12	1.68721520773219e-11	17.0785014897427
FSD2	-0.986565	0.13516610831344	3.47566627137282	-7.29891	2.76015807752692e-12	1.68862709641702e-11	17.0772289690713
CDSN	2.18004373479118	0.298804909493977	5.95158838195035	7.29587655866519	2.81325417644468e-12	1.72031852262296e-11	17.058534466809
CBR3	-0.919937	0.126298660892823	8.75862988443049	-7.28383	3.03436950400647e-12	1.85042230239734e-11	16.9843024762457
TROAP	0.653929280740823	0.0898373888755093	6.95996254882615	7.27903258238054	3.12701207413906e-12	1.90255203485164e-11	16.954797637547
CCNE2	0.759037821876804	0.104380641555732	6.27326023646677	7.27182560447795	3.27156916018537e-12	1.98777370830101e-11	16.9104627299834
FBXO2	0.617644905397801	0.0850566742374068	5.23643869558196	7.26156895899615	3.48871608592519e-12	2.11584022591392e-11	16.8474197043829
KLHDC7B	1.27828569281455	0.176039949523118	4.43390433787774	7.26133866930404	3.4937512010892e-12	2.11792727920043e-11	16.8460049236321
ZNF14	-0.723976	0.0997289933029248	5.57857672784141	-7.25943	3.5357422969286e-12	2.14142860718264e-11	16.8342849998256
FBXO5	0.613359082405442	0.0846111102204588	8.11632378078237	7.24915535096161	3.77059366405209e-12	2.27743857308746e-11	16.7712012593469
ADD3	-0.612817	0.0845373490985271	10.6173464956897	-7.24907	3.77271785645494e-12	2.27768627335635e-11	16.7706488057016
KCNE4	0.674728698045096	0.0930970384155402	4.00410043516838	7.24758498797173	3.80781429696589e-12	2.29678785193294e-11	16.7615658135283
PGM2L1	0.630709153520465	0.0870269107732961	6.56324282033633	7.2472887744281	3.81487560774232e-12	2.30000304336116e-11	16.7597484664208
PPAP2B	-0.768672	0.106076126424128	9.24955237970084	-7.24642	3.83559764009388e-12	2.31039988402391e-11	16.7544346733763
TGM5	-1.25266	0.172873179950225	6.43469348400745	-7.24612	3.84276984178554e-12	2.31367130301976e-11	16.7526021813565
SMYD3	0.649589694288799	0.0896670958061124	7.95093535421132	7.24446006028131	3.88296146229237e-12	2.33681122785059e-11	16.742396165433
CALML6	-0.696284	0.0962071402756723	4.45764537989126	-7.23734	4.0596493779887e-12	2.44093307396895e-11	16.6987483163361
EPHX1	-0.90433	0.124978024192327	8.36345502654287	-7.23591	4.09601888256587e-12	2.46168697021869e-11	16.6900000945039
NCAPG2	0.64064514542343	0.0885568688536076	7.80968647093227	7.23427955071982	4.13805845861314e-12	2.48470496150255e-11	16.6799843516501
ENPEP	0.965696250629398	0.133537184541908	5.91215228407625	7.23166550157673	4.20618083197707e-12	2.52332870859193e-11	16.6639687073638
KIF20A	0.869606887948075	0.120268567696211	7.95147493551254	7.23054165028918	4.23580706859456e-12	2.53995506892981e-11	16.6570843796204
BEX2	-1.34633	0.186221152409203	7.5769588415059	-7.22974	4.25713731964526e-12	2.55159407773776e-11	16.652157582759
AGR3	-2.07218	0.286676654466831	5.07049677939827	-7.2283	4.29563730616633e-12	2.57350895060136e-11	16.6433271846863
MYOT	-2.35727	0.32632597952465	6.51525950011291	-7.22366	4.42170235166896e-12	2.64426556476044e-11	16.6149572273142
SYNPO2	-1.10082	0.15245417911331	6.26802508979391	-7.22066	4.50533343913564e-12	2.69185569870658e-11	16.5965798652569
NEFL	1.70487529045646	0.236132299222497	7.41928020386348	7.22000038143885	4.52389042892421e-12	2.69930202153323e-11	16.5925483897534
H1FX	0.687229352361284	0.0952021434907153	9.60821429367539	7.21863318579908	4.56264134924269e-12	2.72120189626287e-11	16.5841829116615
C1R	0.692389762479856	0.0959604051433331	10.3056296135893	7.21536931243313	4.65647774231266e-12	2.77333243069453e-11	16.5642166634862
PFKFB3	0.667576787638284	0.0925223467541864	10.0065393443195	7.21530323276282	4.65839703891496e-12	2.77333243069453e-11	16.5638124960673
ANLN	0.911891586087947	0.126449337333011	8.80897994069864	7.21151731848488	4.76967104465849e-12	2.83576683854237e-11	16.5406607630964
PGBD5	1.26957965675232	0.176124637937104	6.36400130476075	7.20841599234798	4.86277183084e-12	2.88982612201261e-11	16.5217017474911
SGIP1	0.674505726221503	0.0937080734594452	5.64953146831222	7.19794678644647	5.1904730083651e-12	3.07906273817658e-11	16.4577434028102
MYBL2	0.663447083144114	0.0922028173682999	5.82708527805112	7.19551855442774	5.26953501131126e-12	3.12039132042353e-11	16.4429181355498
NPY6R	-0.782575	0.108793168027611	4.0849285455255	-7.19324	5.34492215145524e-12	3.16080665547562e-11	16.4289878362661
TRIM7	-0.587627	0.0817151893876369	6.14268648038361	-7.19117	5.4142289071438e-12	3.20036804795938e-11	16.416353489385
CENPA	0.599473323248684	0.0834610704857927	5.47201639991991	7.18266995330152	5.70804449879901e-12	3.36574130669639e-11	16.3645307037291
SULF2	0.74971717820539	0.104379091923428	9.77023261280609	7.18263748409861	5.70919694859547e-12	3.36574130669639e-11	16.364332737765
TLR3	-0.737899	0.102792015824413	6.66155333617864	-7.17857	5.85549308278831e-12	3.44739885175415e-11	16.3395215524025
NEK2	0.759999165956208	0.105908451426208	7.14395030711995	7.17600111909615	5.94962127498136e-12	3.49971525019709e-11	16.3238836893791
CXXC5	-0.633703	0.0884454489327497	8.36088342837366	-7.1649	6.37418258737367e-12	3.73952045125922e-11	16.2562952893031
LILRB1	0.644334365469724	0.0900259547787583	6.16827798243115	7.15720668615175	6.68595569032637e-12	3.91034239494088e-11	16.2094723555054
GUCY1B3	0.879515695044911	0.122922321522617	7.47095218823109	7.15505275323887	6.77587441855227e-12	3.95944675785939e-11	16.1963736750045
STON2	0.774472370944239	0.108300436748624	7.1419753737657	7.15114725476006	6.94196259294784e-12	4.05115498177826e-11	16.1726302671319
SYNPO2L	-1.27584	0.178507536479592	5.77008832734705	-7.14727	7.11094314026984e-12	4.14794611272632e-11	16.1490498118122
IRX4	1.03950457034412	0.145489412132175	5.84590906486157	7.14488123300507	7.21685082830058e-12	4.2060313073008e-11	16.134555078508
LSR	0.598373746733362	0.0838229715048768	8.17300581187718	7.13854133289165	7.50588667061079e-12	4.36682233270911e-11	16.0960547878651
WIPF1	0.63935007806449	0.0896102097668967	6.62958383631817	7.13479055263494	7.68222127924678e-12	4.45872844483651e-11	16.0732887244629
OPN3	0.701895698381106	0.0983770098654386	7.31292368782114	7.13475332642422	7.68399167570409e-12	4.45872844483651e-11	16.0730628150787
CLIC6	-0.875065	0.122669350895264	6.25422317708483	-7.13353	7.74260999290373e-12	4.48882205871312e-11	16.0656121604209
PTRF	0.593264660426486	0.0831831464653487	9.50752997615605	7.13202957132212	7.81462363301394e-12	4.52465005819125e-11	16.0565357963853
ABCA12	1.55002559528844	0.217435260309772	6.88144962755536	7.12867633832791	7.97845238453337e-12	4.61749456819161e-11	16.0361953578285
GSTA4	-0.90554	0.127053853779212	9.31296933196029	-7.12722	8.05077218776575e-12	4.65732088946588e-11	16.0273
TMTC2	-0.627771	0.0881545682608876	7.08531188966262	-7.12126	8.35305921790597e-12	4.82798829436862e-11	15.9912136917655
PLCD1	-0.72717	0.102127738419993	7.49027157718313	-7.1202	8.40789113813332e-12	4.85124001057384e-11	15.9847995655555
C3orf14	-0.651099	0.0914689329115095	7.08456930258063	-7.11825	8.50979364670797e-12	4.90790529416039e-11	15.9729896396774
CYB5A	-0.592165	0.0832134891574968	8.25966738067143	-7.11621	8.61746411798167e-12	4.96784655964167e-11	15.9606640336791
CXCL3	1.29626560781257	0.182277677442399	5.9094169045551	7.1114885047962	8.8727907179144e-12	5.11060438056552e-11	15.9320408832799
HIST1H2BE	0.793880600522201	0.111700916848622	6.91328133192947	7.10719860606048	9.11097943136192e-12	5.24552403309953e-11	15.9060726161868
TLR8	0.701049948528082	0.0986719479326449	5.07399908802684	7.10485566786044	9.24371386829635e-12	5.31963923265144e-11	15.8918946421937
IFIT2	1.11096366759234	0.156386764893986	8.10047694043372	7.10394941890036	9.29556473089409e-12	5.34716294996193e-11	15.8864114815094
MAD2L1	0.615381322732381	0.086631327645675	7.84297160777566	7.10345021202159	9.32424898513487e-12	5.36134229833285e-11	15.8833912949356
CLIP2	0.630632065525928	0.0889197360392318	6.17656315470138	7.09214954537978	9.99741018151298e-12	5.72857207813473e-11	15.8150625964776
SOSTDC1	-1.58714	0.224026363401019	6.39666019670044	-7.08461	1.04731716099409e-11	5.9934325733374e-11	15.7694935548707
CRB3	-0.605094	0.0854356342124597	7.81132405126432	-7.08245	1.06128812213849e-11	6.06815687047171e-11	15.7565050355718
CLEC11A	0.759024974466112	0.107171377351273	4.49394944891373	7.08234785467277	1.06198738199733e-11	6.06954336859375e-11	15.7558594524815
DTNA	-0.589231	0.0832179804668479	4.7403610001909	-7.08058	1.07364196148557e-11	6.12824501040387e-11	15.7451616909256
ZNF658	-0.643433	0.0910977745241639	6.0916186964249	-7.0631	1.19552573100623e-11	6.79185374673401e-11	15.6397728283069
ANXA1	-0.835393	0.118366719450844	12.1500523351489	-7.05767	1.23614024832246e-11	7.01359163949996e-11	15.6070319464691
RRM2	0.676668687541179	0.0959650715799146	9.93310485339496	7.0511976534888	1.2862446856292e-11	7.28232611105277e-11	15.5680932232881
CYP4F3	-1.33813	0.189816272563056	4.6772959550639	-7.04959	1.29903241026847e-11	7.34846431147189e-11	15.5583983814563
PXN	0.608659957940399	0.0863756381301412	4.97845680358117	7.04666235893202	1.32256523853928e-11	7.47522198626541e-11	15.5408043304742
PC	0.803291004726352	0.114074182007652	6.15122922295025	7.04183006696878	1.3623754414806e-11	7.683890011203e-11	15.5117
IL33	-1.3289	0.188818402998722	6.1078290061035	-7.03796	1.395081813684e-11	7.855019974675e-11	15.4884948010051
TSPAN7	-1.27317	0.181123805357557	7.33648867026083	-7.02927	1.47145908061243e-11	8.27104410455921e-11	15.436264405689
CHI3L1	1.08023636627629	0.153693848086676	5.98799008567833	7.02849450205113	1.47846060971218e-11	8.30688565828981e-11	15.4316129624977
COL17A1	1.25636467386697	0.178867745849941	9.18350447044373	7.02398673330953	1.51986076587534e-11	8.52507803163847e-11	15.404551589725
PPAPDC2	-0.607469	0.0865333551649139	7.87848212774489	-7.02006	1.55687571491691e-11	8.71430686597131e-11	15.380974131082
UCN2	0.712145799917302	0.101480209275888	5.79238288738596	7.01758308342899	1.58064155346908e-11	8.83616531867781e-11	15.3661299076393
PAG1	0.706513148282751	0.100761921373449	7.88787678063351	7.01170778258817	1.63850850186706e-11	9.14042861998717e-11	15.3309001927189
FAM83A	1.23379279226148	0.176008803493353	7.69081752112436	7.00983568874764	1.65738144866623e-11	9.2302115213231e-11	15.3196790723863
ADORA3	0.672998426989293	0.0960223382613994	4.41602166385237	7.00876940902235	1.6682262934363e-11	9.28671595608777e-11	15.3132888631445
CELSR3	0.626299066022591	0.089563916586669	5.22148061747837	6.99276103470236	1.83969133439307e-11	1.01730413863567e-10	15.2174338577509
RPRM	-0.915562	0.130972640606236	3.99244883389737	-6.99049	1.86542695766178e-11	1.02982108073991e-10	15.203823745595
CLCF1	0.715116765298767	0.102303637208456	5.47634698776822	6.99014018281315	1.86936912621862e-11	1.03156881018244e-10	15.201755568841
INPP1	-0.677587	0.0970242439568902	9.94664778779428	-6.98369	1.9444538262575e-11	1.06989244071676e-10	15.163175883664
CYP24A1	1.33099164378074	0.190685450946687	7.16944862031687	6.98003773844744	1.98823965055280e-11	1.09353180780404e-10	15.1413605548174
ASTN2	0.81081290991813	0.116267060997373	5.00671526648437	6.97371123827108	2.06643609507043e-11	1.13466127402049e-10	15.1035708084082
ENTPD1	0.612025388126893	0.0877644225244108	7.91508639511707	6.97350213814333	2.06907161630054e-11	1.13563914239577e-10	15.1023222188903
SALL4	0.907405340252893	0.130228717111376	4.34573875398176	6.96778222484408	2.14246285235534e-11	1.17398129410712e-10	15.0681775337288
SPARCL1	-0.752513	0.108061063108849	11.4592347231362	-6.96378	2.19538024701158e-11	1.20099681853808e-10	15.0442768373587
PSRC1	0.693962607447838	0.0997557596458727	5.82501215014275	6.95661694032871	2.2931793363054e-11	1.25140726984913e-10	15.0015846505854
MRPS17	0.598089809489851	0.0860552375027957	9.07107	6.95006866340263	2.38637613252755e-11	1.3006630865064e-10	14.9625643860756
FOLR3	1.12864502322958	0.162403096130151	4.56771710356283	6.94965213178618	2.39242879144346e-11	1.30342737928252e-10	14.9600832209884
C1S	0.656720562100004	0.0945156343843261	10.2377433579432	6.94827439267455	2.41255665275253e-11	1.31331637860613e-10	14.9518771626993
PHOSPHO2	-0.654514	0.0942804791652381	7.06728797074801	-6.9422	2.50324993526259e-11	1.35990127308951e-10	14.9157322077326
PDZRN4	-0.649779	0.0936406136559449	3.76050658519134	-6.93908	2.55128008343785e-11	1.38373101015193e-10	14.8971176010918
CHAD	-0.883211	0.127373937045904	4.14909051863325	-6.934	2.63117963513289e-11	1.42473981221051e-10	14.8669152225972
CDT1	0.64146379913666	0.0925518218903913	6.60142172514015	6.93086085216499	2.68177951531056e-11	1.45154729936646e-10	14.8482593691256
BCL11A	-0.90822	0.131104877242528	8.35426071099442	-6.92743	2.73819512927603e-11	1.48027407965093e-10	14.8278702133514
MAD1L1	0.744058343955138	0.107513973365896	7.41994846298113	6.92057339768227	2.85449732566196e-11	1.54126617080033e-10	14.7871322471679
ADHFE1	-0.676281	0.0977676519389022	5.70382863609367	-6.91723	2.91293923692326e-11	1.57090651705505e-10	14.7672843486945
RIMS3	0.718357422288148	0.103870695745521	5.66023519741537	6.91588149219767	2.93686049431955e-11	1.58316439142061e-10	14.759274982861
FOXA1	-1.12168	0.162421257108266	5.95393664922992	-6.906	3.1180912902859e-11	1.67474523303634e-10	14.7006354021509
PIP	-2.6936	0.390057547429961	5.70658760507558	-6.90566	3.12454025038911e-11	1.67753094332002e-10	14.6986121491762
EDIL3	0.714480553656967	0.103504644459432	5.65340967156251	6.90288399509458	3.17742732095679e-11	1.70523643945371e-10	14.6821756999899
MT3	-0.655788	0.0950106684019562	4.05389760006298	-6.90225	3.18959055985984e-11	1.71107304640362e-10	14.6784342992362
F8	-0.664037	0.0962092534489268	5.00261450561563	-6.90201	3.19427427463332e-11	1.71289413080418e-10	14.6769973998459
DYSF	0.610670204803974	0.0885106546137015	7.52038003296688	6.89939767668877	3.24518584568111e-11	1.7394929212348e-10	14.661513073314
ASB12	-0.659436	0.0956497832825043	4.15121744281034	-6.89428	3.34730952688865e-11	1.7932227481912e-10	14.6311728575086
SLIT2	-0.906365	0.131516572855601	6.58547578109907	-6.89164	3.40110826757866e-11	1.81866908086862e-10	14.6155601700183
SEPP1	-0.589775	0.0856066438360576	8.66742340122877	-6.88936	3.44832761017034e-11	1.84243575729568e-10	14.6020592105706
WNT7B	0.931871949492859	0.135387662460121	6.32398906473677	6.88299016734516	3.58364564595477e-11	1.91166131446997e-10	14.5643702055421
SGCG	-1.33394	0.193809659573956	5.34959127675736	-6.88274	3.58896230328962e-11	1.91372917681029e-10	14.5629
LY96	0.673611374155099	0.0978791471034451	9.67612092096982	6.88207237281279	3.60357101566645e-11	1.91997801347938e-10	14.5589411926059
CCL7	0.749005740810349	0.108839657900627	4.05040207816331	6.88173552965599	3.61091120087191e-11	1.92311775700144e-10	14.5569488012293
AMT	-0.652919	0.0948785151581128	6.09758172969937	-6.88163	3.61329038977828e-11	1.92346538110661e-10	14.556303873249
HCK	0.818156490612136	0.118890912721741	8.70354133081279	6.88157296367131	3.61445895290728e-11	1.92346538110661e-10	14.5559872658612
TTK	0.692992750023604	0.100791950106674	8.62611187295756	6.8754771515996	3.74999401156399e-11	1.99160353419913e-10	14.519943930106
ARSI	0.870617792912962	0.126969571076179	4.20576570980963	6.85690111050788	4.1945907288139e-11	2.21797539214003e-10	14.4102493969837
LIPH	-0.679814	0.0993131843064255	4.61296214178945	-6.84515	4.50211843765495e-11	2.3768037266412e-10	14.3409848926393
XK	-1.04073	0.152056956433214	6.27718009687785	-6.84436	4.52362957756606e-11	2.38626398676847e-10	14.3363186582867
RAB27B	-0.740343	0.108277019234552	7.24305310846372	-6.83749	4.71458755094288e-11	2.48043861596623e-10	14.2958435584339
TMEM45B	-1.42164	0.208295991473107	8.34398638105305	-6.82509	5.07946976249489e-11	2.66888075144453e-10	14.2228735066916
OIP5	0.828834129957094	0.121723478244869	7.57451395100202	6.80915581700468	5.58910189781002e-11	2.91915298886184e-10	14.1292896482968
PROS1	-0.731518	0.10743236484645	9.25645953956138	-6.8091	5.59094247189449e-11	2.91915298886184e-10	14.1289673853491
LAIR2	0.68071987107801	0.100045899162765	4.77705405172371	6.80407569700129	5.76195556294544e-11	3.00726101808401e-10	14.0994790699919
PLAC1	0.993268649194497	0.14614229305511	3.89303237903104	6.79658590562788	6.02642598780992e-11	3.13544042780024e-10	14.0555577651176
CMYA5	-1.43584	0.211497467989783	6.29009114960454	-6.78892	6.30934326500821e-11	3.27622326320552e-10	14.0106593998794
IGF2BP3	0.946337033592997	0.13950609594851	7.05530774423034	6.78348159024019	6.51814963550217e-11	3.38068588433071e-10	13.978796478817
MX2	1.07282318538165	0.158259431136535	8.99285132055662	6.77888943285849	6.699630789633e-11	3.47210194745098e-10	13.9519224132168
TNFSF4	1.02172408881009	0.15074220635672	5.45434891967545	6.77795631033995	6.73711023297325e-11	3.48880439500189e-10	13.9464632425273
DUOX1	-0.729307	0.107630500629879	7.22789614620376	-6.77602	6.81536585190397e-11	3.52658027414719e-10	13.935162041971
TRIM6	-0.727734	0.107455438811647	6.75791041111639	-6.77243	6.96335039408484e-11	3.60035019597663e-10	13.9141416680694
HFE2	-0.973652	0.143992661696795	4.38850410555058	-6.76182	7.41899645092925e-11	3.82551900814699e-10	13.8521202046684
POLD1	0.589449543678462	0.0871742531136695	6.76445287704817	6.7617389610423	7.42239527659078e-11	3.82578698352747e-10	13.851672037568
PCDHB14	0.859024002630266	0.127056556300188	6.23153548495075	6.76095769981921	7.45708411547737e-11	3.84217656946349e-10	13.8471096994696
CD300LF	0.863922832787221	0.127856674663345	5.79640519505228	6.75696309998665	7.6369541701204e-11	3.93180344876249e-10	13.8237883985863
VPS37B	-0.597602	0.0884587618531166	9.34461139402653	-6.75571	7.69416082150176e-11	3.9597214948147e-10	13.8164863090394
GRB14	-0.803654	0.119142752231517	4.07791252150385	-6.74531	8.18659723768653e-11	4.1872018512078e-10	13.7557880555751
GUCY1A2	0.590535002057348	0.0875959258605618	5.24072060820407	6.74158068718152	8.370298174192e-11	4.27786623610243e-10	13.7340765037238
CHST7	0.754233620915434	0.11190564100752	5.73635840129727	6.7399070692491	8.45414463783266e-11	4.31905705296119e-10	13.7243247761356
MX1	0.912309544828409	0.135502961230941	11.213358818912	6.7327646314204	8.82134782584197e-11	4.50319131424464e-10	13.6827275459467
ASF1B	0.777670120660654	0.115550559237534	6.33192248103925	6.73012857568279	8.96079402568199e-11	4.56735830507335e-10	13.6673834122798
HIST1H2BD	0.680726867120976	0.101159288588856	8.96822158520778	6.7292571608295	9.0073661722063e-11	4.58757691438395e-10	13.6623119860065
CCDC110	-0.646672	0.0961594950009461	4.25042835689179	-6.725	9.23855743794176e-11	4.70172160993374e-10	13.6375189946082
HAPLN1	0.660343756169098	0.0982163350038824	4.2780328740803	6.72335977658905	9.32885980913315e-11	4.74404474335099e-10	13.6280032264057
DZIP1	0.636937984924622	0.0947609740734088	6.19840932839289	6.7215221366467	9.4313229895467e-11	4.79431598642298e-10	13.6173170207533
LOXL1	0.968944920138427	0.144191030251413	7.28048129134783	6.71986959555644	9.52440933032951e-11	4.83978398399306e-10	13.6077090212525
SPAG4	1.05766016330579	0.157410820586434	4.86803816479046	6.71910710690333	9.56766353368046e-11	4.85990493255145e-10	13.603276436455
RPL3L	-1.00414	0.149589402829666	4.53140929969606	-6.71261	9.94392191153859e-11	5.04331428856965e-10	13.5655435986778
EN1	0.975023580546004	0.145272219762489	4.17496229234055	6.71170015946689	9.99801556465586e-11	5.06881460599569e-10	13.560236675932
CCDC8	0.656252114113931	0.0977791229454235	5.04758257863253	6.71157701506717	1.00053287787157e-10	5.07058767397308e-10	13.5595214106689
CNTNAP2	1.23757472913004	0.184487279249854	6.13142014040716	6.7081846193524	1.02088738800148e-10	5.16586123829539e-10	13.5398209785631
EEF1A2	-1.28448	0.191639950639742	7.24134265459517	-6.70256	1.05553997738693e-10	5.32498679556475e-10	13.5071693394547
VEGFA	0.789120878165911	0.117801743759939	8.31531260210332	6.69871984046361	1.07985211113897e-10	5.4455692041042e-10	13.4848953491042
SLC39A10	0.621676719355754	0.0928350175536473	7.50979215984626	6.69657566441996	1.09366807201199e-10	5.51105852897057e-10	13.4724602416263
FCGR3B	0.920774180905582	0.137523341206912	6.45184882179615	6.69540292451317	1.10129792160506e-10	5.54740211610618e-10	13.4656601929092
PRTFDC1	0.78759316370958	0.117663507827026	7.58289927016189	6.69360601476715	1.11309018875378e-10	5.60255395006072e-10	13.4552426326609
ISG20	0.826410509584724	0.123485418327128	9.60790631147395	6.69237324357975	1.1212519415734e-10	5.63509674721157e-10	13.4480968431951
DLX5	1.04471561980464	0.156176908920518	5.60762253533092	6.68930911122287	1.14179407002614e-10	5.73399833806022e-10	13.4303397008369
GNGT1	0.640906286404126	0.0958188937496012	4.42607652440526	6.68872558765888	1.14574774807851e-10	5.74950758174742e-10	13.4269587631198
PDE8B	-0.64483	0.0964472914935213	4.38447784110128	-6.68582	1.16560178171732e-10	5.8447231982867e-10	13.4101554903654
PTGDS	-1.14806	0.171728845421799	8.16483367891237	-6.68528	1.16935256508174e-10	5.86131908140556e-10	13.4070132480892
GFPT2	1.05690520143908	0.158177089320826	6.72056600537253	6.68178435939854	1.19382237404368e-10	5.97720863085622e-10	13.3867578486453
AIM1L	-0.722479	0.108182130100743	5.88814375938236	-6.67836	1.21826777371231e-10	6.09042218852112e-10	13.3669334385624
ACTA1	-2.93962	0.44022060803344	8.56811878713032	-6.67761	1.22364945211516e-10	6.11502591940812e-10	13.3626225777209
CEACAM6	-1.4139	0.211855323370194	11.0212943709808	-6.67388	1.2510015225835e-10	6.24232378223414e-10	13.3410021274598
SPRR3	-1.81435	0.272514051209595	12.9713596837858	-6.65781	1.37563920072119e-10	6.8360111066504e-10	13.2481224972211
TUSC1	0.665378343774565	0.0999594416235592	8.92592379469143	6.65648319925932	1.38642835392731e-10	6.88705045494805e-10	13.2404827581182
NBPF20	0.637489233052756	0.0957952659637892	6.53039312163809	6.65470497564805	1.40105879654401e-10	6.95712604203168e-10	13.2302175477691
ADH1C	-1.26268	0.189746552207118	5.08781802763943	-6.65458	1.4021003052914e-10	6.95969699540983e-10	13.2294908864843
LCP2	0.633346193012154	0.0951759895756408	5.81347876618153	6.65447447235423	1.40296634491176e-10	6.96139536638816e-10	13.228887061439
DENND2C	-0.812031	0.122245948184415	6.92987053307068	-6.6426	1.50479170987821e-10	7.43609975487603e-10	13.1603735158119
LRFN5	-0.7344	0.110645488065821	4.31174621847309	-6.63741	1.55147744564873e-10	7.65825865445034e-10	13.1304986823024
DYNLT3	-0.614479	0.0926055639475344	10.9718793363795	-6.63545	1.56953914673794e-10	7.74453627250417e-10	13.1191815270324
TIMP4	-0.669063	0.10096544869905	4.09550627962099	-6.62665	1.65299872952991e-10	8.13520263629386e-10	13.0685254907882
PRC1	0.619736497245158	0.0935583153981242	9.36269343165008	6.62406644035816	1.67831213674185e-10	8.25672405517428e-10	13.0536666506609
OLFML1	-0.826361	0.124874614969442	6.63928	-6.61752	1.74415514326999e-10	8.56163041882958e-10	13.0160436736335
TXLNB	-1.00633	0.152082179539151	6.02778440845634	-6.61699	1.74967141957739e-10	8.58553686238712e-10	13.0129564718739
NEIL3	0.66381413318094	0.100442206569058	4.01013831287504	6.60891626992028	1.834656757734e-10	8.99591106891859e-10	12.9665876166943
YOD1	-0.722717	0.109415023460074	7.84534629849285	-6.60528	1.87422067644668e-10	9.18651580546792e-10	12.9457299034599
HSF2BP	0.787942523676004	0.11934845714982	4.48858540239234	6.60203359551507	1.91032620122641e-10	9.35658479981442e-10	12.9270765331224
PITX2	-1.38093	0.209487533604903	7.43984812107819	-6.59195	2.02674454935479e-10	9.886703954415e-10	12.8692480689423
CEL	-1.1196	0.169996449283525	5.32904916139308	-6.58601	2.09852172366004e-10	1.02218316216989e-09	12.8352288861845
EPN3	-0.782346	0.118854591537477	7.55639126004359	-6.58238	2.14370523611398e-10	1.04304486186315e-09	12.8144062594385
TGM1	-1.59275	0.242062282168327	9.93945822248184	-6.57991	2.17491465121806e-10	1.05706897898265e-09	12.800278505635
SOX10	-0.761736	0.115830680348731	4.20257730684647	-6.57629	2.22146622740593e-10	1.07929956964424e-09	12.7795784200951
GSTM3	-0.966786	0.14716346142388	7.52348213333538	-6.56947	2.31193935908727e-10	1.11834911552791e-09	12.740561259936
FABP3	-0.851302	0.129685330315569	4.6795204885371	-6.56437	2.38195964831338e-10	1.1497086744202e-09	12.7113997896561
MXRA8	0.969438110189794	0.147923427380395	7.28300678772624	6.55364824462063	2.53595687392128e-10	1.22226314619753e-09	12.6501732630191
TRIM22	0.78630959012008	0.120101897786165	11.0368316901167	6.54702052685345	2.63599998342037e-10	1.26772232282627e-09	12.6123613158752
CCL20	1.87464351018413	0.286694267892555	8.06154526017718	6.53882452538846	2.76508550337532e-10	1.32644246096936e-09	12.565641428012
TMEM154	-0.701519	0.107287903351758	10.2287682597377	-6.53866	2.76778339632231e-10	1.32725751607112e-09	12.5646884438698
KRT15	-1.28452	0.196588105761304	11.5175391725812	-6.53408	2.84270588669221e-10	1.36269393298579e-09	12.5385883442113
HIST1H2AM	0.585839047110406	0.0896975136563992	5.1421407379206	6.53127409255241	2.8894828025203e-10	1.38411851045025e-09	12.5226399991165
AGR2	-1.84201	0.282288565938456	6.1982485348301	-6.52527	2.99231928634838e-10	1.43131528714893e-09	12.4884685028409
CSTA	-0.712861	0.109305447974709	14.2324264049182	-6.52173	3.05459644449651e-10	1.46005314944135e-09	12.4683414506246
HLA-G	0.601207984098473	0.092378606773886	9.85453462071133	6.50808672152896	3.30685025113899e-10	1.57778908930467e-09	12.3908138891107
MCM5	0.651969843782462	0.100182317921524	7.89523878053949	6.50783349106746	3.31172015504611e-10	1.57948404301977e-09	12.3893761378304
VAT1	-0.619866	0.09525001971691	8.10035711341392	-6.50778	3.3127799728297e-10	1.57948404301977e-09	12.3890635261818
ERO1L	-0.655398	0.100761413009608	10.3124353791144	-6.50445	3.37740253220813e-10	1.608563614623e-09	12.3701887364059
SULT2B1	-1.21391	0.186666907694648	8.34662821633123	-6.5031	3.4040797728898e-10	1.62010788044985e-09	12.3625021322356
RHOBTB1	0.685616882854094	0.105437339710183	5.73183857147029	6.5026003571283	3.41394942462109e-10	1.62422341404816e-09	12.359673628661
GRP	1.16386497263182	0.17902712992747	4.57186821107428	6.50105362859442	3.44475327244559e-10	1.63770595650293e-09	12.3508980339538
TMEM47	-0.746108	0.114996062365875	8.43196200602947	-6.48812	3.71334370640095e-10	1.75973292334721e-09	12.2775501474032
DUSP26	-0.750423	0.115687532912546	5.56947900887291	-6.48664	3.74525169062748e-10	1.77422119305019e-09	12.2691918896955
MS4A7	0.798116168233589	0.123183908386131	8.48669903121375	6.47906190581179	3.91338977318759e-10	1.84860018862839e-09	12.2262933619663
MMP7	1.93309428592225	0.298643006999124	6.43498675562292	6.4729266737122	4.05493139617324e-10	1.91274151197551e-09	12.1915875483373
CALB1	1.60642028154426	0.248384509511313	4.47896384484619	6.46747369513834	4.18494106941019e-10	1.97266750373617e-09	12.1607617531252
MYH10	0.809963447872425	0.1255516668126	8.81487859847059	6.45123612003802	4.59677711938898e-10	2.15608804667987e-09	12.0690856178558
LARP6	0.594759766755045	0.0922004656729208	5.84300930495848	6.45072410875822	4.61038997092751e-10	2.1617100188315e-09	12.0661976481247
IQCG	0.746358385329974	0.115765949490625	5.79629151355088	6.44713224064576	4.70700516306219e-10	2.20312379735014e-09	12.0459427558955
STYK1	-0.638674	0.0990883871177339	6.75171559913298	-6.4455	4.75162399778318e-10	2.22322463670926e-09	12.0367287317254
COL22A1	0.707849636398874	0.109991680906159	4.6386005607498	6.43548339808342	5.03420635772068e-10	2.35295582417842e-09	11.9803120185662
TRIB2	0.676780160803823	0.105165552869777	7.34159703476144	6.4353787179901	5.03724554847045e-10	2.35354848270307e-09	11.9797226442138
FPR1	0.861571990145777	0.134049385705598	6.26861833375137	6.42727294579312	5.27812835721149e-10	2.46176797510096e-09	11.9341070334287
GPR158	0.753432050101428	0.11731797623757	3.89315894073812	6.42213643862828	5.43658301106707e-10	2.5312303802053e-09	11.9052234501897
TTN	-1.20387	0.18758147450395	5.7035836476702	-6.41783	5.57292383391903e-10	2.58896090240892e-09	11.8810375819637
FGF7	-0.710422	0.110696235057302	4.97967477080757	-6.41776	5.5751438206809e-10	2.58896090240892e-09	11.8806486926673
TAF1A	0.597761314334072	0.0931421437618577	6.14734222205508	6.41773197600439	5.57616353303307e-10	2.58896090240892e-09	11.8804701150819
RERG	-0.624664	0.0973551430971381	6.06411163986193	-6.41634	5.62094586982497e-10	2.60884138030856e-09	11.8726596631092
NEB	-1.45002	0.226037968745809	5.94564727199082	-6.41493	5.66669799521708e-10	2.62915792459653e-09	11.8647441444937
LRRC20	-0.754351	0.117639256622889	5.96929166081828	-6.41241	5.74965654597289e-10	2.66671679521423e-09	11.8505534141786
PYY2	0.866820339764275	0.135191480531988	4.13610702611458	6.41179707739923	5.76981661937408e-10	2.67420032222682e-09	11.8471358329795
DNASE1L3	-0.746805	0.116508684127399	6.99088707276041	-6.40987	5.834113652262e-10	2.70117429307517e-09	11.8363153775145
WNT7A	0.72014884264076	0.11236789135562	3.90607881855506	6.40884895100192	5.86844951246689e-10	2.71517956551741e-09	11.8305858443669
RASL11B	0.599094312226968	0.09348547764073	4.80016018046225	6.4084211510297	5.88289874640448e-10	2.72091745709094e-09	11.828184766083
SCGB3A1	-2.17296	0.339578987077661	4.96461831433722	-6.39897	6.2110353678284e-10	2.86470801692828e-09	11.7751905456253
CD86	0.714958070418337	0.111734596953161	6.26634088382252	6.39871704838248	6.22019538264189e-10	2.86793741306542e-09	11.773751737208
FA2H	-0.611409	0.0956366593954851	4.04489176681268	-6.39304	6.42610245328935e-10	2.96082002078047e-09	11.7419567588547
ARRDC4	0.774594872918273	0.121440370932102	9.18759572178296	6.37839679649327	6.9890873293562e-10	3.21019676572711e-09	11.659971083178
DKK1	1.64371452438436	0.257796578166007	6.43268108456503	6.37601373950705	7.08514927551522e-10	3.24870474717206e-09	11.6466453384718
KIAA1244	-0.717267	0.112577962687752	3.96585615974099	-6.37129	7.27951685121159e-10	3.33437504029299e-09	11.6202271732441
KRT6A	0.598671962190013	0.0939867538524693	14.5552495805168	6.36974826399203	7.34393200781247e-10	3.35924848605205e-09	11.6116275426324
ETHE1	-0.598734	0.0940224577534686	8.23971706837257	-6.36799	7.41812102755509e-10	3.38968336362284e-09	11.6018161546258
TMEM40	-0.96573	0.151854815934257	8.7620175576846	-6.35956	7.78446559985149e-10	3.54732437897211e-09	11.5547644462047
HCG4	0.85413747360151	0.134698234169294	5.28060823666818	6.34111856676602	8.64927902799163e-10	3.93466688544857e-09	11.4519469885015
PROC	0.782796306872392	0.123521006578287	3.91537504066147	6.33735369033168	8.83703015853515e-10	4.01595269311269e-09	11.4309890811234
MGC45800	0.614056443384792	0.0971119905613008	4.25567479862884	6.32317842354571	9.58045444025366e-10	4.34340083937532e-09	11.3521643169397
NFE2L3	0.84686179618651	0.133982700678679	6.87718340060587	6.3206801467413	9.71768505892049e-10	4.40111107917299e-09	11.3382859520398
CTSG	-0.810923	0.128316551722794	6.34015096429731	-6.3197	9.77180402041348e-10	4.41959604572002e-09	11.3328666877044
DERL3	0.763910861014081	0.120946715767236	5.54955868583699	6.31609429134262	9.97461847373288e-10	4.50213078393215e-09	11.3128215465475
FLRT3	1.63130461048136	0.258597076116524	8.01898989010637	6.30828714299264	1.04274311089752e-09	4.70012566404553e-09	11.2695021546248
KDELR3	0.802984650998839	0.12737166239852	7.00709037876029	6.30426451125735	1.06685456290652e-09	4.80066489397285e-09	11.2471977218728
SELM	0.73632866539859	0.116877713945348	9.49284566032587	6.2999920219427	1.09306199806633e-09	4.9136021076811e-09	11.2235197264768
ASPHD2	0.594610289440087	0.0944866298292808	4.99746517428737	6.29306273823539	1.13691343634855e-09	5.10554435356526e-09	11.1851437937448
ELOVL4	-1.15557	0.18377337976253	8.1087967710191	-6.28801	1.16997294732828e-09	5.24514187722609e-09	11.1571796812107
PHYHD1	-0.679535	0.108085125853837	4.85271336908937	-6.28704	1.17643266912011e-09	5.27232286923036e-09	11.1518080796586
CXCR4	1.25890166758269	0.200475961126002	8.28559991708858	6.27956419568654	1.2273441661826e-09	5.48568761528233e-09	11.1104780389476
ZNF83	-0.7214	0.114973203887512	8.01920289184055	-6.27451	1.26298793649915e-09	5.63930903904593e-09	11.0825515625871
CDCA2	0.631052722025456	0.101028558162103	6.50840106866572	6.24628059140384	1.48151271656989e-09	6.55774183137263e-09	10.9268951957962
CLSTN3	0.700728798040933	0.112185175396423	5.80911514128775	6.24617999272008	1.48235411833552e-09	6.55928122692055e-09	10.9263414500664
PLTP	0.708118158386307	0.113608219980755	8.56408102175913	6.23298348047582	1.59688484831348e-09	7.04729520570892e-09	10.8537602567488
PLAC8	-1.78439	0.286624534062402	8.75420022115355	-6.22554	1.66526908343365e-09	7.34177026564908e-09	10.8128692121131
CACNA1S	-0.650784	0.104631043771855	3.89225231257332	-6.2198	1.71998770673845e-09	7.57045268206046e-09	10.7813428507057
SLC7A11	1.05089791397817	0.169114785694453	7.00057284068286	6.21411019540819	1.77587988256369e-09	7.80353567443991e-09	10.7501605852828
ALS2CL	-0.835617	0.134476933548941	7.06116962542131	-6.21383	1.77865776167021e-09	7.81315845853676e-09	10.7486365480185
ZNF275	0.596686240476478	0.0961229432942329	6.71528428896513	6.20753193803084	1.84277335466056e-09	8.08144301542228e-09	10.7141075662275
SLA	0.886690628958028	0.142896642343239	7.68920193917857	6.20511870970478	1.86792673339392e-09	8.1809526807312e-09	10.7008888770314
IL1RAP	0.636971301878645	0.102687007781524	8.00513732250577	6.20303693368747	1.88989524108704e-09	8.26626990242418e-09	10.6894889127017
ACTN2	-1.39477	0.224865132751687	5.52412638388285	-6.2027	1.89347909935031e-09	8.27922022776143e-09	10.6876417633098
MMP14	0.603651217168453	0.097334484152943	5.34901593360305	6.20182273961536	1.9028249675177e-09	8.31461301163273e-09	10.6828412463932
PAEP	1.0064680080995	0.162389114392676	3.68339503891594	6.19787854539155	1.94542655944947e-09	8.49797111175692e-09	10.6612538142926
APOL6	0.605593805607147	0.0977432571780033	7.63362837902007	6.19576043495544	1.96868848710031e-09	8.59393318547601e-09	10.6496652797106
KLF5	-0.611618	0.0988461728721493	11.378071026659	-6.18757	2.06123843814929e-09	8.9802414315173e-09	10.604878444298
DDIT4L	-1.36166	0.220071353498883	6.33582595466224	-6.18734	2.06390733728546e-09	8.98892189375589e-09	10.6036169811798
TNNC1	-2.30353	0.373132056995003	6.85545100072227	-6.1735	2.230204628612e-09	9.69096112001184e-09	10.5280750053397
CCL8	1.13423	0.183918068889633	7.30956926818019	6.16704876296654	2.31220340750461e-09	1.0034147249811e-08	10.4928788420581
ENPP5	-0.888944	0.144183361422625	5.31538797557013	-6.16537	2.3339763874567e-09	1.01220229231477e-08	10.4837432031504
KLRF1	-0.586692	0.0951971019563833	4.93413483852998	-6.16291	2.36626908045913e-09	1.02520324555399e-08	10.4703495880254
LETM2	0.643207422698333	0.104376445591513	4.1443763489043	6.16238097640905	2.37333776547465e-09	1.02759570634171e-08	10.4674422261564
HAS2	1.03311937043902	0.16768312872182	6.25381849350827	6.16114082742886	2.38984438089714e-09	1.03440560694988e-08	10.4606866531638
THRSP	-0.925244	0.150233707103398	4.27708656548558	-6.1587	2.42268839043408e-09	1.04759789560976e-08	10.4473826327074
SERPINB13	-1.08161	0.175681815091206	8.5690464714897	-6.15662	2.45096613744558e-09	1.05879187367935e-08	10.4360721442662
PRF1	0.738948425002651	0.120110290191972	6.18410275577631	6.1522491022342	2.51153163497337e-09	1.0838984204458e-08	10.4122806035549
EFNA5	-0.629551	0.102406278607478	5.6161428927803	-6.14758	2.57780044636371e-09	1.11105456799484e-08	10.3868981034118
CLDN17	-1.52568	0.248606302732193	5.43417368030177	-6.13695	2.73532411925483e-09	1.17627789309574e-08	10.3290938456337
PI3	1.17508704956632	0.191500911476619	12.7606567888513	6.13619559565279	2.74677565865697e-09	1.18082028315218e-08	10.3250225204358
SOD3	-0.66826	0.108948988240128	6.30718011045924	-6.13369	2.78535150625601e-09	1.19624275420588e-08	10.3114317743313
TAGLN3	0.664560435328327	0.10871064377553	3.86344283244935	6.11311286777529	3.12323511406218e-09	1.33316891087884e-08	10.199865513501
VANGL2	0.647034475047034	0.106035657126003	7.50349999384742	6.10204616620766	3.32119396159468e-09	1.41403477608684e-08	10.1399898296155
TH	0.839093182447873	0.137672203176626	3.81166145546264	6.09486274706712	3.4562065253827e-09	1.46822481807178e-08	10.101169274964
MFSD4	-0.811491	0.133438014230862	4.3195019034324	-6.08141	3.72367967757201e-09	1.57430020857705e-08	10.0286
CCL5	1.01680251631619	0.167454190879357	9.28337598404704	6.07212343254369	3.91997061385389e-09	1.65150822818296e-08	9.97851503171763
CEP72	0.58860465379193	0.0969904965294317	4.73194047957299	6.0686837871102	3.99522700728784e-09	1.68161471247516e-08	9.95999274722462
CST7	0.906818883462161	0.149429882339125	7.41375061913748	6.06852437589538	3.99874884205989e-09	1.68256411061722e-08	9.95913452459323
SLC39A4	0.753958126220472	0.1242779006623	6.57372791494692	6.06671115461791	4.03902228026267e-09	1.69850223861204e-08	9.94937390952336
DSC1	2.10065465667988	0.346523483010594	6.90277	6.06208456185828	4.14358999401871e-09	1.74020302909357e-08	9.92447909214625
SLC9A9	-0.631494	0.104200875569606	6.92859568259371	-6.06035	4.1833613910672e-09	1.75468769458652e-08	9.91517536233529
TRDN	-1.12469	0.186096948961255	4.47858056532599	-6.04354	4.58984411106352e-09	1.91551031871269e-08	9.82486605333272
MYLPF	-1.95315	0.32345056001994	6.92685258148285	-6.03848	4.71975544469815e-09	1.96725565712512e-08	9.79768634234575
NFIB	-0.590928	0.0980349946954342	7.94767800265431	-6.02773	5.00737887874675e-09	2.08126526558607e-08	9.74008406631431
SYPL2	-0.590681	0.0980572644112369	3.33229111890371	-6.02384	5.11572871110056e-09	2.12497040053468e-08	9.71924013535135
DUOX2	-1.2754	0.212154731134173	6.61988440939651	-6.01167	5.46940226807566e-09	2.26621195317086e-08	9.65415390168647
RASEF	-0.634855	0.105791372156223	8.22169114261668	-6.00101	5.79869189052585e-09	2.39518240103536e-08	9.59723807932021
PRIMA1	-0.779043	0.129955323659852	4.67478532259316	-5.9947	6.00268873080827e-09	2.47559676769026e-08	9.56358023656599
HSD3B7	0.603052131352084	0.100815483570883	5.73038313358606	5.98174119680811	6.44402019441069e-09	2.64611064101759e-08	9.49452265855435
RHBDL2	-0.697952	0.116723404738268	6.19728340727688	-5.97954	6.52206429956303e-09	2.67650371873359e-08	9.48280532167172
ID1	0.676543359438838	0.113192064413091	11.0354122701506	5.97695044212475	6.61505259382173e-09	2.71382583719368e-08	9.46902626459419
TMEFF2	-0.743767	0.124629022463624	5.01801435501145	-5.96785	6.95228698345266e-09	2.84164839852719e-08	9.4206324171635
LILRB2	0.770225611699658	0.129119713627208	6.5670572653198	5.9652053901191	7.05335144201871e-09	2.87852991282385e-08	9.40658663412769
S100A1	-0.873842	0.146573978691724	4.88071006106636	-5.96178	7.18636393400275e-09	2.93101301273875e-08	9.38840487352328
SFRP1	-1.03343	0.173357439083149	6.62069167774238	-5.96126	7.20666191144874e-09	2.93838979684968e-08	9.38565997572728
PIK3C2G	-0.648559	0.108858592431903	4.6590484154073	-5.95781	7.34360340099209e-09	2.98872287878661e-08	9.3673412533534
ECHDC3	-1.14776	0.192722168303298	6.50290734640689	-5.95551	7.43662562669943e-09	3.02195355741841e-08	9.35509172587952
HMMR	0.657714889341979	0.110530455802803	8.14108709076665	5.95053087011062	7.64100844671183e-09	3.10026626686738e-08	9.32870819407426
CNFN	-1.54003	0.258977852117769	12.6129212615261	-5.94659	7.8068578373654e-09	3.16659117652355e-08	9.30781324167222
LCN2	-1.31075	0.220625383586044	11.5281995512272	-5.94106	8.04560589452023e-09	3.26144024180551e-08	9.27850171844509
MYPN	-0.78193	0.131699778616727	4.99726859399008	-5.93721	8.21549943716722e-09	3.32827916222799e-08	9.25816933098687
SPRR4	1.14089010303027	0.192234359148759	6.28862997942728	5.93489	8.31996132438721e-09	3.36546867818743e-08	9.24587564535283
LIG1	0.585980342913441	0.0992057954886412	6.14403854245699	5.90671482474564	9.6950528026843e-09	3.8932566226071e-08	9.09706890655412
COL21A1	-0.9995	0.169303992163401	6.62908490606462	-5.90358	9.86094793900177e-09	3.95390091169148e-08	9.08056497108659
PIM2	0.912655390126414	0.154692799427259	5.96810305196319	5.89979232068634	1.00654879186344e-08	4.03104892895761e-08	9.06059512299085
RNF150	-0.613453	0.104036102992261	5.36337998775619	-5.89654	1.02444151600904e-08	4.10023459780969e-08	9.04345641950159
GAS1	0.711465990914486	0.120731948825365	8.05280867435902	5.89293884374881	1.04458369939211e-08	4.17582075737738e-08	9.02451815778304
C1QA	0.774217814462142	0.131391126734346	9.01352856263007	5.89246651356831	1.04725610579548e-08	4.18524485227379e-08	9.02203300825137
TMEM54	0.746534424613801	0.126709121426605	9.22182216814194	5.89171810370594	1.0515042301504e-08	4.20095857192979e-08	9.01809559546696
MAPK13	-0.618611	0.105002758061357	9.53518305693306	-5.89138	1.05344658400366e-08	4.20745362435848e-08	9.01630061174619
RAD54B	0.596350222327825	0.101269989719887	5.70587021105625	5.88871613374637	1.06871383525399e-08	4.26458541827476e-08	9.00230607121129
SIGLEC10	0.590500073828442	0.100282945776828	5.92855483006841	5.88833992912965	1.07088983609872e-08	4.27198563256673e-08	9.00032778632087
SLFN11	0.671121190964697	0.114004954850417	6.82704396762208	5.88677213060833	1.08000481545431e-08	4.30317960652382e-08	8.99208453475879
NDRG1	0.60766609532193	0.103360961574915	11.4711886801547	5.87906774533536	1.12590988233731e-08	4.47267280014895e-08	8.95160112946397
MUC4	-1.15836	0.197535189853784	5.40067364116089	-5.86406	1.22089153864753e-08	4.82259416336158e-08	8.87284191851877
KRT3	-0.786504	0.134166499836307	4.57802730007375	-5.86215	1.23348587077956e-08	4.87089457679609e-08	8.86286245874627
CHAC1	-0.770999	0.131635433572736	6.16536055311856	-5.85708	1.26767271247135e-08	4.98958382799743e-08	8.83627962384634
HOXC8	0.809146182921037	0.138308191995031	4.74497365572639	5.85031277793079	1.31468372952933e-08	5.1684962715934e-08	8.80087451333234
PCSK1	0.807426568819882	0.138104656676364	5.01674370044502	5.84648329934313	1.34204784554562e-08	5.27295439728272e-08	8.7808452999352
TMEM71	-0.824295	0.141607729113334	5.96116296490649	-5.82097	1.53906550195616e-08	6.01326150837795e-08	8.64768247438444
SPAG1	-0.626666	0.107781374969262	7.84533699564011	-5.81423	1.59568018884119e-08	6.22348058389251e-08	8.61256905450621
SCRG1	-0.634438	0.109123189391273	4.12698034295921	-5.81396	1.59800321924459e-08	6.23071208254756e-08	8.61115505604741
HRC	-0.75988	0.130736398381554	4.15231057413551	-5.81231	1.61221982155561e-08	6.27877402955186e-08	8.60254619647779
SOX8	-0.703973	0.121203974222564	5.10651827300731	-5.80816	1.64836174923807e-08	6.41201139457713e-08	8.58099828366551
CD38	1.12461280003058	0.193753219422867	6.61686147730318	5.80435671407404	1.68229035504038e-08	6.53442684530155e-08	8.56119633940576
OAS1	0.808775964673211	0.139387718398189	9.06487310904906	5.80234739450129	1.70046807775196e-08	6.5992464419299e-08	8.55075111772008
VLDLR	-0.771546	0.133444059827802	8.01364137525671	-5.78179	1.8977909172944e-08	7.33503365590693e-08	8.44406136422256
GHR	-0.84338	0.145883588278472	7.14163868512544	-5.78119	1.90392415869169e-08	7.35446052927185e-08	8.44092611478397
CHL1	-0.669819	0.115924800737784	4.86468528760531	-5.77805	1.93606461143877e-08	7.47643898773566e-08	8.42465991164781
[truncated: 282 more rows]

## Sheet: Supplementary Table S5
Table S5. Genes in each module of WGCNA
[truncated: 5,696 more rows]

## Sheet: Supplementary Table S6
Table S6. Venn diagram intersection analysis of MNPN target genes and turquoise module DEGs
[truncated: 882 more rows]

[truncated: 6 more sheets: Supplementary Table S7, Supplementary Table S8, Supplementary Table S9, Supplementary Table S10, Supplementary Table S11, Supplementary Table S12]
